# Supplementary material for: Comparative Characterization of Cardiac Development Specific microRNAs: Fetal Regulators for Future
Source: PLoS One. 2015 Oct 14;10(10):e0139359. doi: 10.1371/journal.pone.0139359 (PMC4605649; doi:10.1371/journal.pone.0139359)
Supplement: S2 Table — (XLS) [file pone.0139359.s006.xls]

## Sheet: CHL1
miRNAs	Target	Score	Minimum Free Energy	Target Prediction Tool	Supported by other tools
gga-miR-27b	NECAP2	598	-58.78	miRanda	TargetScan
gga-miR-20b	RNF13	594	-64.73	miRanda	TargetScan
gga-miR-181a-5p	CELF1	590	-52.55	miRanda	-
gga-miR-204	GEMIN8	590	-55.59	miRanda	-
gga-miR-211	GEMIN8	590	-55.59	miRanda	-
gga-miR-181a-5p	F1NFT6_CHICK	485	-57.79	miRanda	-
gga-miR-181a-5p	TRIM36	484	-54.99	miRanda	-
gga-miR-181a-5p	F1NEV4_CHICK	471	-55.57	miRanda	-
gga-miR-27b	Q5ZKZ0_CHICK	463	-61.35	miRanda	-
gga-miR-103	DHX36	462	-56.06	miRanda	-
gga-miR-103	DPY19L3	460	-52.09	miRanda	-
gga-miR-204	EIF2C3	458	-48.99	miRanda	miRNAMap
gga-miR-211	EIF2C3	458	-48.99	miRanda	miRNAMap
gga-miR-181a-5p	FABP1	457	-46.94	miRanda	-
gga-miR-204	FER1L6	456	-53.92	miRanda	-
gga-miR-211	FER1L6	456	-53.92	miRanda	-
gga-miR-103	PCGF6	455	-60.19	miRanda	-
gga-miR-196	MFSD6	454	-49.06	miRanda	-
gga-miR-181a-5p	MED30	452	-36.66	miRanda	-
gga-miR-181a-5p	OSTF1	450	-42.17	miRanda	-
gga-miR-20b	GTF3C3	450	-48.31	miRanda	-
gga-miR-181a-5p	PYRG2_CHICK	449	-39.62	miRanda	-
gga-miR-181a-5p	Q8JHJ4_CHICK	449	-41.58	miRanda	-
gga-miR-181a-5p	ABHD2	448	-38.7	miRanda	-
gga-miR-20b	Q5ZHQ9_CHICK	448	-42.32	miRanda	-
gga-miR-27b	SPCS2	448	-64.07	miRanda	-
gga-miR-181a-5p	F1NIX1_CHICK	447	-43.72	miRanda	-
gga-let-7a	TRA2A	444	-49.83	miRanda	-
gga-let-7j	TRA2A	444	-49.83	miRanda	-
gga-miR-20b	PPP4R1L	444	-33.13	miRanda	-
gga-miR-204	COPS7A	442	-43.03	miRanda	-
gga-miR-211	COPS7A	442	-43.03	miRanda	-
gga-miR-181a-5p	FBN1	441	-44.54	miRanda	-
gga-miR-204	EMB	441	-40.22	miRanda	MirTarget2
gga-miR-211	EMB	441	-40.22	miRanda	MirTarget2
gga-miR-181a-5p	F1NGJ7_CHICK	440	-38.29	miRanda	-
gga-miR-181a-5p	OPHN1	439	-38.95	miRanda	-
gga-miR-181a-5p	O93481_CHICK	438	-37.33	miRanda	-
gga-miR-181a-5p	WDFY2	438	-29.8	miRanda	-
gga-miR-181a-5p	Q6PKI7_CHICK	437	-37.14	miRanda	-
gga-miR-181a-5p	F1NFF6_CHICK	436	-32.43	miRanda	-
gga-miR-27b	NUD19_CHICK	436	-53.73	miRanda	-
gga-miR-204	PPP4R1L	433	-39.25	miRanda	-
gga-miR-211	PPP4R1L	433	-39.25	miRanda	-
gga-miR-181a-5p	Q5ZHP0_CHICK	427	-33.11	miRanda	-
gga-miR-103	CRLF3	332	-45.09	miRanda	MirTarget2
gga-miR-196	NECAP2	332	-36.77	miRanda	-
gga-miR-103	CISD1	326	-42.61	miRanda	TargetScan
gga-miR-103	TFAM	326	-42.61	miRanda	MirTarget2
gga-miR-103	F1NEI7_CHICK	325	-40.53	miRanda	-
gga-miR-181a-5p	STRAA_CHICK	325	-37.55	miRanda	-
gga-miR-27b	DCA13_CHICK	323	-38.09	miRanda	-
gga-miR-27b	Q5ZJN5_CHICK	323	-38.09	miRanda	-
gga-miR-181a-5p	SFT2D2	322	-36.85	miRanda	-
gga-miR-20b	CPNE1	321	-32.12	miRanda	MirTarget2
gga-miR-20b	KLRAQ1	320	-44.67	miRanda	TargetScan
gga-miR-20b	Q5ZK57_CHICK	320	-44.67	miRanda	-
gga-miR-103	LCOR	319	-53.28	miRanda	TargetScan
gga-miR-103	E1C3M0_CHICK	319	-37.17	miRanda	-
gga-miR-103	PLEKHJ1	319	-45.99	miRanda	-
gga-let-7a	PFKFB2	318	-41.89	miRanda	-
gga-let-7a	WDR44	318	-44.58	miRanda	-
gga-let-7j	WDR44	318	-44.58	miRanda	-
gga-let-7j	PFKFB2	318	-41.89	miRanda	-
gga-miR-20b	SLC13A3	317	-32.49	miRanda	-
gga-miR-20b	OSGEPL1	317	-32.7	miRanda	-
gga-miR-27b	F1NFT6_CHICK	317	-28.1	miRanda	miRNAMap
gga-miR-103	Q5ZLM7_CHICK	315	-38.31	miRanda	-
gga-miR-20b	ZNRF1	315	-33.95	miRanda	TargetScan
gga-miR-20b	GRK5	315	-38.89	miRanda	-
gga-miR-27b	E1BWN1_CHICK	315	-27.98	miRanda	-
gga-miR-9-5p	MTRF1	315	-34.78	miRanda	-
gga-miR-9-5p	F1NRB7_CHICK	315	-32.54	miRanda	-
gga-miR-204	INTS1	314	-41.87	miRanda	-
gga-miR-204	F1NNR3_CHICK	314	-39.88	miRanda	-
gga-miR-20b	VAMP1	314	-28.13	miRanda	-
gga-miR-20b	PM20D2	314	-31.76	miRanda	-
gga-miR-211	INTS1	314	-41.87	miRanda	-
gga-miR-211	F1NNR3_CHICK	314	-39.88	miRanda	-
gga-miR-20b	E1BUI0_CHICK	313	-26.69	miRanda	-
gga-miR-27b	F1N9X5_CHICK	313	-37.06	miRanda	-
gga-miR-9-5p	ZCCHC6	313	-33.4	miRanda	-
gga-miR-103	IMMT	312	-49.96	miRanda	-
gga-miR-103	WDR16	312	-37.88	miRanda	-
gga-miR-9-5p	CEP57	312	-38.7	miRanda	-
gga-miR-196	RUNX1T1	311	-32.06	miRanda	-
gga-miR-20b	UVRAG	311	-35.57	miRanda	-
gga-miR-103	TWISTNB	310	-35.14	miRanda	-
gga-miR-103	TMEM70	310	-33.26	miRanda	-
gga-miR-103	SPECC1	310	-40.37	miRanda	-
gga-miR-181a-5p	Q5ZKZ0_CHICK	310	-33.18	miRanda	-
gga-miR-181a-5p	CXG1_CHICK	310	-34.57	miRanda	-
gga-miR-196	F1NTT5_CHICK	310	-31.96	miRanda	-
gga-miR-196	Q5ZM06_CHICK	310	-31.96	miRanda	-
gga-miR-20b	VLDLR_CHICK	310	-34.95	miRanda	MicroCosm
gga-miR-20b	Q5ZJU1_CHICK	310	-39.53	miRanda	-
gga-miR-20b	GALNTL6	310	-27.03	miRanda	-
gga-miR-20b	TMEM156	310	-28.58	miRanda	-
gga-miR-20b	FKBP7	310	-31.98	miRanda	-
gga-miR-20b	KIAA0020	310	-34.95	miRanda	-
gga-miR-27b	ABI1	310	-32.73	miRanda	-
gga-miR-9-5p	AP2A2	310	-32.22	miRanda	-
gga-miR-9-5p	SLC16A5	310	-32.28	miRanda	-
gga-miR-103	GOLPH3L	309	-34.87	miRanda	miRNAMap
gga-miR-103	FDXR	309	-34.84	miRanda	-
gga-miR-103	C9orf96	309	-41.41	miRanda	-
gga-miR-181a-5p	C4H4orf29	309	-28.2	miRanda	-
gga-miR-204	EREG	309	-34.55	miRanda	-
gga-miR-204	PDZK1	309	-35.14	miRanda	MicroCosm
gga-miR-204	ANKRD44	309	-29.94	miRanda	MirTarget2
gga-miR-211	PDZK1	309	-35.14	miRanda	-
gga-miR-211	ANKRD44	309	-29.94	miRanda	MirTarget2
gga-miR-211	EREG	309	-34.55	miRanda	-
gga-miR-27b	CHAC1	309	-44.41	miRanda	-
gga-miR-9-5p	CPN1	309	-29.7	miRanda	-
gga-let-7a	PYGO1	308	-36.17	miRanda	-
gga-let-7a	RICTOR	308	-38.45	miRanda	TargetScan
gga-let-7j	PYGO1	308	-36.17	miRanda	-
gga-let-7j	RICTOR	308	-38.45	miRanda	TargetScan
gga-miR-20b	F1NHW8_CHICK	308	-30.73	miRanda	-
gga-miR-27b	TMEM170A	308	-42.48	miRanda	-
gga-miR-9-5p	Q6XFR0_CHICK	308	-28.23	miRanda	-
gga-let-7a	C3orf77	307	-32.84	miRanda	-
gga-let-7j	C3orf77	307	-32.84	miRanda	-
gga-miR-103	ATP8A1	307	-41.49	miRanda	-
gga-miR-103	DCNL1_CHICK	307	-29.52	miRanda	-
gga-miR-103	PRKDC	307	-37.44	miRanda	-
gga-miR-181a-5p	CPXM2	307	-36.01	miRanda	-
gga-miR-27b	gga-let-7j	307	-37.46	miRanda	-
gga-miR-9-5p	C3orf77	307	-34.79	miRanda	-
gga-miR-103	CALM_CHICK	306	-38.45	miRanda	-
gga-miR-103	HVCN1	306	-37.77	miRanda	TargetSpy
gga-miR-204	COL14A1	306	-38.08	miRanda	-
gga-miR-204	PSMC3IP	306	-36.92	miRanda	-
gga-miR-20b	MANSC1	306	-23.88	miRanda	-
gga-miR-211	PSMC3IP	306	-36.92	miRanda	-
gga-miR-211	COL14A1	306	-38.08	miRanda	-
gga-miR-27b	PDE4D	306	-34.2	miRanda	-
gga-miR-27b	LPCAT1	306	-38.84	miRanda	TargetScan
gga-miR-181a-5p	PPAP2A	305	-26.79	miRanda	-
gga-miR-181a-5p	F1P037_CHICK	305	-31.35	miRanda	-
gga-miR-20b	CDK6	305	-30.56	miRanda	TargetScan
gga-miR-20b	AKAP9	305	-30.56	miRanda	MirTarget2
gga-miR-20b	SLC1A4	305	-22.16	miRanda	-
gga-miR-20b	MBIP	305	-27.38	miRanda	-
gga-miR-27b	EF1A_CHICK	305	-27.71	miRanda	-
gga-miR-27b	NCF1	305	-41.94	miRanda	-
gga-miR-27b	CCDC88C	305	-29.59	miRanda	-
gga-miR-9-5p	Q5ZLJ6_CHICK	305	-31.87	miRanda	-
gga-miR-9-5p	DUS1L	305	-27.27	miRanda	-
gga-miR-103	O93481_CHICK	304	-32.59	miRanda	-
gga-miR-181a-5p	SLC15A5	304	-28.37	miRanda	-
gga-miR-181a-5p	KANK3	304	-30.16	miRanda	-
gga-miR-204	NDUFAF6	304	-31.34	miRanda	-
gga-miR-20b	WBP2NL	304	-24.79	miRanda	-
gga-miR-211	NDUFAF6	304	-31.34	miRanda	-
gga-miR-27b	Q5ZJG2_CHICK	304	-31.58	miRanda	-
gga-miR-27b	HIF1A	304	-32.72	miRanda	-
gga-miR-27b	ORAI2_CHICK	304	-35.75	miRanda	-
gga-miR-103	GRB14	303	-30.2	miRanda	-
gga-miR-103	E1BUI0_CHICK	303	-35.16	miRanda	-
gga-miR-181a-5p	TRIM59	303	-27.8	miRanda	-
gga-miR-181a-5p	GPD1	303	-33.04	miRanda	-
gga-miR-204	AP2A2	303	-38.84	miRanda	MirTarget2
gga-miR-204	TROVE2	303	-30.12	miRanda	-
gga-miR-211	TROVE2	303	-30.12	miRanda	-
gga-miR-211	AP2A2	303	-38.84	miRanda	MirTarget2
gga-miR-27b	F1NGJ7_CHICK	303	-30.03	miRanda	-
gga-miR-27b	WWP1	303	-26.62	miRanda	-
gga-miR-9-5p	gga-mir-490	303	-29.49	miRanda	-
gga-let-7a	TAX1BP3	302	-41.98	miRanda	-
gga-let-7j	TAX1BP3	302	-41.98	miRanda	-
gga-miR-103	F1NU66_CHICK	302	-35.95	miRanda	-
gga-miR-204	EIF2B5	302	-33.11	miRanda	-
gga-miR-211	EIF2B5	302	-33.11	miRanda	-
gga-miR-27b	ERH	302	-31.69	miRanda	-
gga-miR-27b	TBX2	302	-35.43	miRanda	-
gga-miR-103	STAG2	301	-37.56	miRanda	-
gga-miR-103	ATP5I	301	-34	miRanda	-
gga-miR-103	KLHDC3	301	-34.78	miRanda	-
gga-miR-181a-5p	Q5ZIY0_CHICK	301	-29.4	miRanda	-
gga-miR-181a-5p	WDR43	301	-29.29	miRanda	-
gga-miR-20b	PLEKHH1	301	-30.1	miRanda	-
gga-miR-20b	EXOC2	301	-30.45	miRanda	-
gga-miR-20b	ITPK1_CHICK	301	-30.69	miRanda	-
gga-miR-20b	MAP3K2	301	-28	miRanda	MicroCosm
gga-miR-27b	gga-mir-16-2	301	-30.76	miRanda	-
gga-miR-9-5p	EPHA3	301	-25.91	miRanda	-
gga-miR-103	IPO8	300	-35.44	miRanda	MirTarget2
gga-miR-204	PHACTR4	300	-37.97	miRanda	-
gga-miR-204	ERH	300	-25.79	miRanda	-
gga-miR-20b	MOSPD2	300	-31.71	miRanda	MirTarget2
gga-miR-20b	CRYL1	300	-31.33	miRanda	MirTarget2
gga-miR-20b	MBLAC2	300	-30.6	miRanda	-
gga-miR-211	ERH	300	-25.79	miRanda	-
gga-miR-211	PHACTR4	300	-37.97	miRanda	-
gga-miR-27b	NCOA7	300	-33.22	miRanda	MirTarget2
gga-miR-181a-5p	gga-mir-1592	299	-26.94	miRanda	-
gga-miR-181a-5p	RNF7	299	-25.98	miRanda	-
gga-miR-181a-5p	F1NT40_CHICK	299	-33.88	miRanda	-
gga-miR-20b	C4BPA	299	-34.07	miRanda	-
gga-miR-181a-5p	KLHL18	298	-29.18	miRanda	-
gga-miR-20b	E1C3M0_CHICK	298	-30.24	miRanda	-
gga-miR-20b	Q5ZJ61_CHICK	298	-28.6	miRanda	-
gga-miR-27b	F1P3L6_CHICK	298	-29.97	miRanda	-
gga-miR-27b	Q5ZKS2_CHICK	298	-30.35	miRanda	-
gga-miR-9-5p	TJP3	298	-29.63	miRanda	-
gga-miR-103	Q5ZMI3_CHICK	297	-30.6	miRanda	-
gga-miR-181a-5p	F1P1Y9_CHICK	297	-28.76	miRanda	-
gga-miR-181a-5p	DPP6	297	-23.05	miRanda	-
gga-miR-181a-5p	F1NB20_CHICK	297	-32.22	miRanda	-
gga-miR-181a-5p	Q805A8_CHICK	297	-27.94	miRanda	-
gga-miR-181a-5p	Q3HLQ7_CHICK	297	-23.05	miRanda	-
gga-miR-204	E1C4N9_CHICK	297	-30.35	miRanda	-
gga-miR-204	gga-let-7j	297	-31.12	miRanda	-
gga-miR-204	STAG2	297	-28.58	miRanda	-
gga-miR-204	RPS19BP1	297	-22.84	miRanda	TargetSpy
gga-miR-204	Q9W610_CHICK	297	-25.16	miRanda	-
gga-miR-204	F1NC42_CHICK	297	-24.35	miRanda	-
gga-miR-20b	F1NEI7_CHICK	297	-31.72	miRanda	-
gga-miR-211	STAG2	297	-28.58	miRanda	-
gga-miR-211	F1NC42_CHICK	297	-24.35	miRanda	-
gga-miR-211	gga-let-7j	297	-31.12	miRanda	-
gga-miR-211	E1C4N9_CHICK	297	-30.35	miRanda	-
gga-miR-211	Q9W610_CHICK	297	-25.16	miRanda	-
gga-miR-211	RPS19BP1	297	-22.84	miRanda	TargetSpy
gga-miR-9-5p	LEPREL1	297	-24.76	miRanda	-
gga-miR-103	E1C3T6_CHICK	296	-33.73	miRanda	-
gga-miR-103	Q5ZMC5_CHICK	296	-33.1	miRanda	-
gga-miR-181a-5p	Q9I878_CHICK	296	-27.29	miRanda	-
gga-miR-181a-5p	EIF2C3	296	-33.06	miRanda	-
gga-miR-20b	RNF7	296	-21.72	miRanda	-
gga-miR-20b	Q5ZKS5_CHICK	296	-31.25	miRanda	-
gga-miR-27b	ITPK1_CHICK	296	-30.53	miRanda	-
gga-miR-27b	KIAA1467	296	-32.1	miRanda	MirTarget2
gga-let-7a	CLK1	295	-28.5	miRanda	-
gga-let-7a	BZW1_CHICK	295	-28.5	miRanda	MicroCosm
gga-let-7j	BZW1_CHICK	295	-28.5	miRanda	-
gga-let-7j	CLK1	295	-28.5	miRanda	-
gga-miR-181a-5p	C17orf67	295	-24.69	miRanda	-
gga-miR-181a-5p	BAZ1A	295	-26.44	miRanda	-
gga-miR-181a-5p	RL5_CHICK	295	-27.28	miRanda	-
gga-miR-181a-5p	XYLT1	295	-30.58	miRanda	-
gga-miR-181a-5p	Q5ZLR9_CHICK	295	-25.81	miRanda	-
gga-miR-181a-5p	AT2A2_CHICK	295	-26.97	miRanda	-
gga-miR-204	EPB41L5	295	-27.36	miRanda	TargetScan
gga-miR-204	TPST2	295	-34.37	miRanda	-
gga-miR-204	C9orf96	295	-28.11	miRanda	-
gga-miR-211	EPB41L5	295	-27.36	miRanda	TargetScan
gga-miR-211	C9orf96	295	-28.11	miRanda	-
gga-miR-211	TPST2	295	-34.37	miRanda	-
gga-miR-27b	CRLF3	295	-31.6	miRanda	MirTarget2
gga-miR-27b	HAGH	295	-32.32	miRanda	-
gga-miR-9-5p	FBN1	295	-25.25	miRanda	-
gga-miR-9-5p	E1C902_CHICK	295	-25.25	miRanda	-
gga-miR-103	GPHR_CHICK	294	-38.33	miRanda	-
gga-miR-181a-5p	MYL3	294	-31	miRanda	-
gga-miR-181a-5p	F1NP73_CHICK	294	-27.59	miRanda	-
gga-miR-181a-5p	PITPNB	294	-25.96	miRanda	-
gga-miR-181a-5p	gga-mir-1625	294	-25.96	miRanda	-
gga-miR-181a-5p	VPS39	294	-21.7	miRanda	-
gga-miR-204	E1BYF1_CHICK	294	-29.01	miRanda	-
gga-miR-20b	NME8	294	-29.32	miRanda	-
gga-miR-20b	SFRP4	294	-29.32	miRanda	MicroCosm
gga-miR-211	E1BYF1_CHICK	294	-29.01	miRanda	-
gga-miR-27b	CALN1	294	-31.03	miRanda	MicroCosm
gga-miR-27b	FAM166A	294	-37.25	miRanda	-
gga-miR-27b	KCTD5	294	-28.05	miRanda	-
gga-miR-9-5p	GEMIN8	294	-26.1	miRanda	-
gga-miR-181a-5p	Q5ZKZ3_CHICK	293	-24.23	miRanda	-
gga-miR-204	CPXM2	293	-31.4	miRanda	-
gga-miR-204	C4H4orf29	293	-28.08	miRanda	-
gga-miR-20b	GULP1	293	-27.27	miRanda	-
gga-miR-211	C4H4orf29	293	-28.08	miRanda	-
gga-miR-211	CPXM2	293	-31.4	miRanda	-
gga-miR-103	B4GALT5	292	-30.4	miRanda	-
gga-miR-181a-5p	NTCP7_CHICK	292	-29.39	miRanda	-
gga-miR-181a-5p	NUFIP1	292	-27.95	miRanda	-
gga-miR-181a-5p	F1NAP6_CHICK	292	-29.72	miRanda	-
gga-miR-27b	gga-mir-1590	292	-30.76	miRanda	-
gga-miR-9-5p	EMB	292	-30.15	miRanda	-
gga-miR-103	5S_rRNA	291	-29.07	miRanda	-
gga-miR-181a-5p	ASB12	291	-25.59	miRanda	-
gga-miR-196	TRA2A	291	-25.2	miRanda	-
gga-miR-20b	KIAA1524	291	-22.33	miRanda	MirTarget2
gga-miR-27b	C14orf159	291	-24.16	miRanda	-
gga-let-7a	SECR_CHICK	290	-28.12	miRanda	-
gga-let-7j	SECR_CHICK	290	-28.12	miRanda	-
gga-miR-103	TEF_CHICK	290	-42.68	miRanda	-
gga-miR-103	COQ2	290	-32.67	miRanda	-
gga-miR-181a-5p	Q6V7V7_CHICK	290	-24.17	miRanda	-
gga-miR-204	Q6PKI7_CHICK	290	-25.11	miRanda	-
gga-miR-20b	Q5ZHU4_CHICK	290	-33.59	miRanda	miRNAMap
gga-miR-20b	E1C9F5_CHICK	290	-33.59	miRanda	-
gga-miR-211	Q6PKI7_CHICK	290	-25.11	miRanda	-
gga-miR-27b	EREG	290	-26.01	miRanda	-
gga-miR-27b	FER1L6	290	-29.57	miRanda	-
gga-miR-103	gga-let-7j	289	-31.85	miRanda	-
gga-miR-103	PLA2G12B	289	-36.32	miRanda	-
gga-miR-181a-5p	C9orf174	289	-22.45	miRanda	-
gga-miR-204	C10orf57	289	-22.81	miRanda	-
gga-miR-204	TIAL1	289	-23.02	miRanda	-
gga-miR-211	TIAL1	289	-23.02	miRanda	-
gga-miR-211	C10orf57	289	-22.81	miRanda	-
gga-miR-27b	GRIA4	289	-31.01	miRanda	MirTarget2
gga-miR-103	FKBP6	288	-30.46	miRanda	-
gga-miR-181a-5p	DGCR8	288	-23.29	miRanda	-
gga-miR-181a-5p	RAF1_CHICK	288	-26.69	miRanda	-
gga-miR-181a-5p	E1AWU3_CHICK	288	-24.9	miRanda	-
gga-miR-20b	gga-mir-1597	288	-35.01	miRanda	-
gga-miR-181a-5p	PPID	287	-26.86	miRanda	-
gga-miR-181a-5p	C10orf57	287	-27.01	miRanda	-
gga-miR-204	SPPL3	287	-22.7	miRanda	-
gga-miR-204	C8orf33	287	-34.75	miRanda	-
gga-miR-211	SPPL3	287	-22.7	miRanda	-
gga-miR-211	C8orf33	287	-34.75	miRanda	-
gga-miR-27b	GPD1	287	-33.23	miRanda	TargetScan
gga-miR-27b	SMC3	287	-30.96	miRanda	-
gga-miR-181a-5p	STAG1	286	-27.31	miRanda	-
gga-miR-204	RBM19	286	-24.47	miRanda	-
gga-miR-204	PDS5B	286	-25.21	miRanda	-
gga-miR-211	RBM19	286	-24.47	miRanda	-
gga-miR-211	PDS5B	286	-25.21	miRanda	-
gga-miR-27b	HPS3	286	-29.56	miRanda	-
gga-miR-181a-5p	SMU1_CHICK	285	-25.36	miRanda	-
gga-miR-181a-5p	APOPT1	285	-21.53	miRanda	-
gga-miR-181a-5p	SGOL2	285	-21.02	miRanda	-
gga-miR-181a-5p	Q5ZMI3_CHICK	285	-22.03	miRanda	-
gga-miR-181a-5p	F1NJ16_CHICK	284	-20.29	miRanda	-
gga-miR-27b	Q5F3N2_CHICK	284	-27.89	miRanda	-
gga-miR-181a-5p	CA13	282	-20.12	miRanda	-
gga-miR-181a-5p	ASMT	281	-25.14	miRanda	-
gga-miR-103	LBR	280	-27.7	miRanda	-
gga-miR-103	MGST1	184	-28.92	miRanda	MicroCosm
gga-miR-20b	ALDH8A1	184	-25.5	miRanda	MicroCosm
gga-miR-103	F1NXV9_CHICK	183	-30.37	miRanda	-
gga-miR-103	Q5F3K6_CHICK	183	-30.37	miRanda	-
gga-miR-181a-5p	RL35_CHICK	183	-27.22	miRanda	-
gga-miR-103	EIF4G1	179	-25.28	miRanda	-
gga-miR-103	B0FYW9_CHICK	178	-26.58	miRanda	-
gga-miR-103	UB2V2_CHICK	177	-29.46	miRanda	-
gga-miR-20b	MBOA2_CHICK	176	-24.47	miRanda	-
gga-miR-103	DCUN1D4	175	-25.41	miRanda	MicroCosm
gga-miR-103	LIN28	174	-27.39	miRanda	-
gga-miR-196	Q3MUH5_CHICK	174	-21.99	miRanda	-
gga-miR-9-5p	CCDC98	174	-27.14	miRanda	-
gga-miR-20b	E1BVG9_CHICK	173	-21.03	miRanda	-
gga-miR-20b	C11orf2	173	-28.8	miRanda	-
gga-let-7a	SEC31B	172	-27.97	miRanda	TargetScan
gga-let-7j	SEC31B	172	-27.97	miRanda	TargetScan
gga-miR-204	SUB1	171	-23.94	miRanda	-
gga-miR-211	SUB1	171	-23.94	miRanda	-
gga-miR-181a-5p	MBNL1_CHICK	170	-20.31	miRanda	-
gga-miR-196	MAD2L1	170	-23.31	miRanda	-
gga-miR-196	ANXA5_CHICK	170	-23.31	miRanda	MicroCosm
gga-miR-204	NPTX1	170	-21.63	miRanda	TargetScan
gga-miR-20b	TTC32	170	-23.02	miRanda	-
gga-miR-211	NPTX1	170	-21.63	miRanda	TargetScan
gga-miR-9-5p	TIMP4	170	-23.67	miRanda	-
gga-miR-103	C5orf25	169	-22.62	miRanda	MicroCosm
gga-miR-103	XPC	169	-24.21	miRanda	-
gga-miR-181a-5p	FAM169B	169	-21.66	miRanda	-
gga-miR-181a-5p	CHAF1B	169	-23.55	miRanda	-
gga-miR-196	GTF2A1	169	-22.43	miRanda	-
gga-miR-204	FAM96B	169	-23.01	miRanda	-
gga-miR-20b	FRMD1	169	-22.9	miRanda	-
gga-miR-211	FAM96B	169	-23.01	miRanda	-
gga-miR-27b	DUSP12	169	-28.73	miRanda	-
gga-let-7a	LIN7A	168	-24.27	miRanda	-
gga-let-7j	LIN7A	168	-24.27	miRanda	-
gga-miR-103	E1BS67_CHICK	168	-29.17	miRanda	-
gga-miR-181a-5p	PLEKHG7	168	-20.12	miRanda	-
gga-miR-181a-5p	FAM32A	168	-22.63	miRanda	-
gga-miR-204	CHMP2B	168	-21.82	miRanda	TargetSpy
gga-miR-204	F1NR67_CHICK	168	-21.82	miRanda	-
gga-miR-20b	F1P1C8_CHICK	168	-24.5	miRanda	-
gga-miR-20b	KIAA0317	168	-21.46	miRanda	-
gga-miR-211	F1NR67_CHICK	168	-21.82	miRanda	-
gga-miR-211	CHMP2B	168	-21.82	miRanda	TargetSpy
gga-miR-27b	ADPGK	168	-24.83	miRanda	-
gga-miR-103	RAD51_CHICK	167	-27.19	miRanda	miRNAMap
gga-miR-103	DPF3	167	-24.05	miRanda	MirTarget2
gga-miR-103	Q5ZK41_CHICK	167	-25.59	miRanda	-
gga-miR-181a-5p	FAM116A	167	-21.53	miRanda	-
gga-miR-204	E1BQL7_CHICK	167	-24.11	miRanda	-
gga-miR-204	LMOD3	167	-24.43	miRanda	TargetScan
gga-miR-204	GNB1L	167	-27.82	miRanda	-
gga-miR-204	Q5ZLB2_CHICK	167	-29	miRanda	-
gga-miR-20b	CSK21_CHICK	167	-22.66	miRanda	-
gga-miR-20b	PTPN22	167	-28.2	miRanda	MicroCosm
gga-miR-20b	EPB41L4B	167	-22.82	miRanda	-
gga-miR-20b	TOM1L1	167	-28.81	miRanda	-
gga-miR-20b	BCL2L15	167	-28.2	miRanda	-
gga-miR-211	GNB1L	167	-27.82	miRanda	-
gga-miR-211	Q5ZLB2_CHICK	167	-29	miRanda	-
gga-miR-211	LMOD3	167	-24.43	miRanda	TargetScan
gga-miR-211	E1BQL7_CHICK	167	-24.11	miRanda	-
gga-miR-27b	ADM	167	-24.4	miRanda	-
gga-miR-103	FAM114A2	166	-27.93	miRanda	-
gga-miR-196	Q5ZIG5_CHICK	166	-20.32	miRanda	-
gga-miR-196	Q98SE2_CHICK	166	-22.46	miRanda	-
gga-miR-196	CRYAA_CHICK	166	-22.46	miRanda	-
gga-miR-204	GATAD1	166	-21.56	miRanda	-
gga-miR-20b	Q5ZMH7_CHICK	166	-20.22	miRanda	-
gga-miR-211	GATAD1	166	-21.56	miRanda	-
gga-miR-27b	GTF2IRD1	166	-26.35	miRanda	-
gga-miR-27b	HIP1	166	-26.93	miRanda	TargetScan
gga-let-7a	Q5ZJG2_CHICK	165	-20.28	miRanda	-
gga-let-7j	Q5ZJG2_CHICK	165	-20.28	miRanda	-
gga-miR-103	METTL9	165	-21.14	miRanda	-
gga-miR-103	GBA2	165	-22.85	miRanda	MicroCosm
gga-miR-103	SASH1	165	-22.9	miRanda	-
gga-miR-196	NDUFA11	165	-25.15	miRanda	-
gga-miR-204	TOX3	165	-20.03	miRanda	MirTarget2
gga-miR-204	C17orf105	165	-20.48	miRanda	-
gga-miR-20b	WAC	165	-21.42	miRanda	TargetScan
gga-miR-20b	PKN3	165	-21.11	miRanda	-
gga-miR-20b	POLR2E	165	-20.1	miRanda	-
gga-miR-211	C17orf105	165	-20.48	miRanda	-
gga-miR-211	TOX3	165	-20.03	miRanda	MirTarget2
gga-miR-27b	CCDC109B	165	-20.95	miRanda	-
gga-miR-27b	GUF1	165	-20.1	miRanda	miRNAMap
gga-miR-27b	ZMYND8	165	-21.51	miRanda	-
gga-miR-27b	EVL	165	-21.95	miRanda	-
gga-let-7a	SKA3	164	-20.47	miRanda	-
gga-let-7a	TRRAP	164	-21.16	miRanda	-
gga-let-7j	SKA3	164	-20.47	miRanda	-
gga-let-7j	TRRAP	164	-21.16	miRanda	-
gga-miR-103	BUB1B	164	-21.34	miRanda	MirTarget2
gga-miR-103	B3GNTL1	164	-22.06	miRanda	-
gga-miR-103	SYPL1	164	-21.57	miRanda	-
gga-miR-103	F1NMB3_CHICK	164	-30	miRanda	-
gga-miR-103	FA2H	164	-26.47	miRanda	-
gga-miR-181a-5p	GAPVD1	164	-20.12	miRanda	-
gga-miR-181a-5p	Q5QHR9_CHICK	164	-20.62	miRanda	-
gga-miR-181a-5p	RRM2B	164	-23.65	miRanda	-
gga-miR-204	FAM114A2	164	-20.97	miRanda	-
gga-miR-204	TRIM8	164	-23.64	miRanda	-
gga-miR-20b	GYPC	164	-20.08	miRanda	-
gga-miR-20b	ERCC3	164	-20.08	miRanda	miRNAMap
gga-miR-20b	CECR1	164	-24.22	miRanda	-
gga-miR-20b	IRF1_CHICK	164	-21.04	miRanda	MicroCosm
gga-miR-211	FAM114A2	164	-20.97	miRanda	-
gga-miR-211	TRIM8	164	-23.64	miRanda	-
gga-miR-27b	Q6JLB1_CHICK	164	-20.58	miRanda	-
gga-miR-27b	F1P0B9_CHICK	164	-21.8	miRanda	-
gga-miR-9-5p	VMP1	164	-20.5	miRanda	-
gga-miR-103	CAMK4	163	-22.53	miRanda	-
gga-miR-103	MRPL40	163	-22.03	miRanda	-
gga-miR-103	GTF2H1	163	-28.14	miRanda	-
gga-miR-103	SUMO2_CHICK	163	-23.52	miRanda	-
gga-miR-181a-5p	F1NUM9_CHICK	163	-21.65	miRanda	-
gga-miR-181a-5p	F1NHK4_CHICK	163	-22.68	miRanda	-
gga-miR-204	NASP	163	-22.83	miRanda	-
gga-miR-204	PRDX1_CHICK	163	-20.93	miRanda	miRNAMap
gga-miR-204	NUP205	163	-20.28	miRanda	-
gga-miR-204	SPCS2	163	-29.4	miRanda	-
gga-miR-204	AKR1A1	163	-22.83	miRanda	MirTarget2
gga-miR-204	TUSC5	163	-21.63	miRanda	-
gga-miR-20b	F1NAZ3_CHICK	163	-20.41	miRanda	-
gga-miR-20b	RABL3	163	-24.05	miRanda	-
gga-miR-20b	MYO1H	163	-20.37	miRanda	-
gga-miR-20b	MED30	163	-23.77	miRanda	-
gga-miR-20b	KCTD10	163	-20.37	miRanda	-
gga-miR-20b	RUNX1T1	163	-21.97	miRanda	-
gga-miR-20b	AOX2P	163	-26.92	miRanda	-
gga-miR-211	PRDX1_CHICK	163	-20.93	miRanda	miRNAMap
gga-miR-211	NASP	163	-22.83	miRanda	-
gga-miR-211	AKR1A1	163	-22.83	miRanda	MirTarget2
gga-miR-211	SPCS2	163	-29.4	miRanda	-
gga-miR-211	TUSC5	163	-21.63	miRanda	-
gga-miR-211	NUP205	163	-20.28	miRanda	-
gga-miR-9-5p	EIF2B3	163	-22.72	miRanda	-
gga-miR-9-5p	Q5ZI19_CHICK	163	-20.54	miRanda	-
gga-miR-9-5p	RNF111	163	-20.54	miRanda	-
gga-let-7a	Q9DEX4_CHICK	162	-21.77	miRanda	-
gga-let-7j	Q9DEX4_CHICK	162	-21.77	miRanda	-
gga-miR-103	ACP2	162	-23.67	miRanda	-
gga-miR-103	ST13	162	-20.29	miRanda	TargetScan
gga-miR-103	TMM18_CHICK	162	-20.07	miRanda	-
gga-miR-103	FAM116B	162	-25.13	miRanda	-
gga-miR-181a-5p	MRPL27	162	-20.15	miRanda	-
gga-miR-181a-5p	PIK3C2G	162	-21.9	miRanda	-
gga-miR-181a-5p	HVCN1	162	-22.43	miRanda	-
gga-miR-204	EFHD2	162	-20.73	miRanda	-
gga-miR-204	CCDC88C	162	-20.85	miRanda	-
gga-miR-20b	TACC1	162	-24.74	miRanda	MicroCosm
gga-miR-20b	Q9DF37_CHICK	162	-24.74	miRanda	-
gga-miR-20b	SSBP3	162	-24.71	miRanda	-
gga-miR-20b	GLIS1	162	-24.71	miRanda	MicroCosm
gga-miR-20b	COG6	162	-22.54	miRanda	-
gga-miR-20b	EMC7	162	-25.73	miRanda	-
gga-miR-211	CCDC88C	162	-20.85	miRanda	-
gga-miR-211	EFHD2	162	-20.73	miRanda	-
gga-miR-27b	Q5ZKV2_CHICK	162	-20.38	miRanda	-
gga-miR-27b	DPM2	162	-23.21	miRanda	-
gga-miR-27b	F1NR67_CHICK	162	-20.08	miRanda	-
gga-miR-27b	E1C7U5_CHICK	162	-20.38	miRanda	miRNAMap
gga-miR-27b	ADRM1	162	-22.3	miRanda	-
gga-miR-9-5p	MBOAT1	162	-21.57	miRanda	-
gga-miR-9-5p	TOM1_CHICK	162	-21.28	miRanda	-
gga-miR-9-5p	OSGEPL1	162	-23.05	miRanda	-
gga-let-7a	RAB14_CHICK	161	-22.66	miRanda	-
gga-let-7a	F1NB19_CHICK	161	-22.08	miRanda	-
gga-let-7a	F1NGR8_CHICK	161	-22	miRanda	-
gga-let-7j	F1NGR8_CHICK	161	-22	miRanda	-
gga-let-7j	F1NB19_CHICK	161	-22.08	miRanda	-
gga-let-7j	RAB14_CHICK	161	-22.66	miRanda	-
gga-miR-103	Q9DDD3_CHICK	161	-23.1	miRanda	-
gga-miR-103	C19orf6	161	-26	miRanda	-
gga-miR-103	FAM70A	161	-22.47	miRanda	-
gga-miR-103	AP3M2	161	-24.21	miRanda	-
gga-miR-103	Q98SE2_CHICK	161	-21.98	miRanda	-
gga-miR-103	ALC	161	-22.31	miRanda	-
gga-miR-103	IFT172	161	-20.5	miRanda	-
gga-miR-103	BPNT1	161	-25.66	miRanda	-
gga-miR-103	AKAP14	161	-25.28	miRanda	-
gga-miR-103	CRYAA_CHICK	161	-21.98	miRanda	-
gga-miR-181a-5p	HOP_CHICK	161	-23.62	miRanda	-
gga-miR-204	NECAP2	161	-26.48	miRanda	-
gga-miR-20b	CA8	161	-21.79	miRanda	-
gga-miR-20b	gga-mir-1712	161	-21.81	miRanda	-
gga-miR-20b	B2MG_CHICK	161	-21.74	miRanda	-
gga-miR-20b	LOC416392	161	-23.49	miRanda	-
gga-miR-211	NECAP2	161	-26.48	miRanda	-
gga-miR-27b	STAR_CHICK	161	-23.03	miRanda	-
gga-miR-27b	5S_rRNA	161	-22.46	miRanda	-
gga-miR-27b	PTHLH	161	-24.35	miRanda	-
gga-miR-27b	S2546_CHICK	161	-24.93	miRanda	MicroCosm
gga-let-7a	DNTT	160	-24.12	miRanda	-
gga-let-7a	LTOR3_CHICK	160	-20.82	miRanda	-
gga-let-7j	LTOR3_CHICK	160	-20.82	miRanda	-
gga-let-7j	DNTT	160	-24.12	miRanda	-
gga-miR-103	MINPP1	160	-23	miRanda	-
gga-miR-103	SHISA2	160	-20.58	miRanda	-
gga-miR-181a-5p	GAS7	160	-21.49	miRanda	-
gga-miR-181a-5p	Q91429_CHICK	160	-20.72	miRanda	-
gga-miR-181a-5p	LIS1_CHICK	160	-20.07	miRanda	-
gga-miR-181a-5p	SOGA2	160	-20.72	miRanda	-
gga-miR-181a-5p	USP10	160	-22.77	miRanda	-
gga-miR-181a-5p	SPG11	160	-27.24	miRanda	-
gga-miR-204	COPE_CHICK	160	-21.22	miRanda	-
gga-miR-204	F1NA53_CHICK	160	-21.22	miRanda	-
gga-miR-204	EXOSC7	160	-21.2	miRanda	-
gga-miR-20b	PEMT	160	-23.18	miRanda	-
gga-miR-211	EXOSC7	160	-21.2	miRanda	-
gga-miR-211	COPE_CHICK	160	-21.22	miRanda	-
gga-miR-211	F1NA53_CHICK	160	-21.22	miRanda	-
gga-miR-27b	LY86	160	-22.91	miRanda	-
gga-miR-27b	Q5ZLW4_CHICK	160	-24.2	miRanda	-
gga-miR-27b	JMJD1A	160	-21.67	miRanda	-
gga-let-7a	C11orf54	159	-20.39	miRanda	-
gga-let-7a	SOMA_CHICK	159	-24.73	miRanda	-
gga-let-7j	SOMA_CHICK	159	-24.73	miRanda	-
gga-let-7j	C11orf54	159	-20.39	miRanda	-
gga-miR-103	FST_CHICK	159	-24.44	miRanda	-
gga-miR-103	VPS45	159	-25.52	miRanda	-
gga-miR-103	Q5ZME3_CHICK	159	-23.15	miRanda	-
gga-miR-103	Q3HLQ7_CHICK	159	-22.89	miRanda	-
gga-miR-103	RAP2C	159	-20.29	miRanda	TargetScan
gga-miR-103	HEATR3	159	-23.15	miRanda	-
gga-miR-181a-5p	Q5ZJM2_CHICK	159	-23.26	miRanda	-
gga-miR-204	F1NWE7_CHICK	159	-21.92	miRanda	-
gga-miR-204	CD44	159	-24.63	miRanda	-
gga-miR-204	Q5F4B4_CHICK	159	-21.67	miRanda	-
gga-miR-204	PRPS2_CHICK	159	-22.87	miRanda	-
gga-miR-204	E1BQJ8_CHICK	159	-20.71	miRanda	-
gga-miR-20b	GRP78_CHICK	159	-22.48	miRanda	-
gga-miR-20b	F1P1S8_CHICK	159	-22.48	miRanda	miRNAMap
gga-miR-20b	PRDX1_CHICK	159	-23.16	miRanda	-
gga-miR-20b	POLR3E	159	-20.79	miRanda	-
gga-miR-20b	QSER1	159	-22.6	miRanda	-
gga-miR-211	E1BQJ8_CHICK	159	-20.71	miRanda	-
gga-miR-211	PRPS2_CHICK	159	-22.87	miRanda	-
gga-miR-211	Q5F4B4_CHICK	159	-21.67	miRanda	-
gga-miR-211	F1NWE7_CHICK	159	-21.92	miRanda	-
gga-miR-211	CD44	159	-24.63	miRanda	-
gga-miR-27b	F1NYZ1_CHICK	159	-24.01	miRanda	-
gga-miR-27b	KIAA0355	159	-22.7	miRanda	-
gga-miR-27b	CCDC60	159	-22.2	miRanda	-
gga-miR-27b	TDP1	159	-21.24	miRanda	-
gga-miR-27b	F1NW54_CHICK	159	-20.88	miRanda	-
gga-miR-27b	TMX1	159	-27.28	miRanda	TargetScan
gga-miR-27b	PUR6_CHICK	159	-20.45	miRanda	-
gga-miR-103	GUC1A_CHICK	158	-24.24	miRanda	-
gga-miR-103	OGFOD2	158	-23	miRanda	-
gga-miR-103	Q6ZXJ6_CHICK	158	-21.13	miRanda	-
gga-miR-103	F1NKZ6_CHICK	158	-21.66	miRanda	-
gga-miR-103	CCDC103	158	-21.73	miRanda	-
gga-miR-103	DLGAP2	158	-27.58	miRanda	TargetScan
gga-miR-103	TTC36	158	-20.96	miRanda	-
gga-miR-103	U5S1_CHICK	158	-21.73	miRanda	-
gga-miR-103	TIMM17A	158	-28.53	miRanda	-
gga-miR-103	PDGFRL	158	-20.07	miRanda	-
gga-miR-196	CCP110	158	-22.29	miRanda	-
gga-miR-204	C16orf48	158	-20.3	miRanda	-
gga-miR-204	PCNT	158	-22.88	miRanda	-
gga-miR-204	PPIL4	158	-24.34	miRanda	miRNAMap
gga-miR-204	Q2MHD2_CHICK	158	-23.19	miRanda	MicroCosm
gga-miR-20b	F1NRA1_CHICK	158	-21.1	miRanda	-
gga-miR-20b	WDR66	158	-21.08	miRanda	-
gga-miR-20b	AKR1A1	158	-24.89	miRanda	-
gga-miR-20b	PSMD5	158	-20.52	miRanda	MirTarget2
gga-miR-211	C16orf48	158	-20.3	miRanda	-
gga-miR-211	PPIL4	158	-24.34	miRanda	miRNAMap
gga-miR-211	Q2MHD2_CHICK	158	-23.19	miRanda	-
gga-miR-211	PCNT	158	-22.88	miRanda	-
gga-miR-27b	RGS18	158	-21.7	miRanda	-
gga-miR-27b	ALOX5	158	-20.44	miRanda	-
gga-miR-27b	TSPAN9	158	-24.04	miRanda	-
gga-miR-27b	D3W661_CHICK	158	-21.31	miRanda	-
gga-miR-27b	Q5F404_CHICK	158	-25.54	miRanda	-
gga-miR-9-5p	RASL12	158	-20.45	miRanda	-
gga-miR-9-5p	F1P1C8_CHICK	158	-20.13	miRanda	-
gga-miR-9-5p	TNS1	158	-21.32	miRanda	-
gga-miR-9-5p	ARPC2	158	-21.32	miRanda	-
gga-miR-9-5p	ZC3HC1	158	-20.89	miRanda	-
gga-let-7a	Q9W6E5_CHICK	157	-21.04	miRanda	-
gga-let-7a	MYO19	157	-21.36	miRanda	-
gga-let-7a	PHTF1	157	-21.77	miRanda	-
gga-let-7a	GGNB2_CHICK	157	-21.36	miRanda	-
gga-let-7j	Q9W6E5_CHICK	157	-21.04	miRanda	-
gga-let-7j	MYO19	157	-21.36	miRanda	-
gga-let-7j	GGNB2_CHICK	157	-21.36	miRanda	-
gga-let-7j	PHTF1	157	-21.77	miRanda	-
gga-miR-103	F1NNR3_CHICK	157	-21.25	miRanda	-
gga-miR-103	gga-mir-1805	157	-21.21	miRanda	-
gga-miR-103	WDR82_CHICK	157	-21.99	miRanda	-
gga-miR-103	LOC429115	157	-21.26	miRanda	-
gga-miR-103	LGTN	157	-20.43	miRanda	-
gga-miR-103	SHISA5	157	-20.79	miRanda	-
gga-miR-103	KLHL6	157	-22.25	miRanda	TargetSpy
gga-miR-181a-5p	WDR82_CHICK	157	-22.05	miRanda	-
gga-miR-204	DHX30	157	-24.48	miRanda	-
gga-miR-204	RFTN2	157	-20.71	miRanda	-
gga-miR-204	MK09_CHICK	157	-20.23	miRanda	-
gga-miR-20b	IPO11	157	-20.59	miRanda	-
gga-miR-20b	FAM126A	157	-23.65	miRanda	-
gga-miR-20b	TMEFF2	157	-20.92	miRanda	-
gga-miR-20b	BPHL	157	-20.65	miRanda	-
gga-miR-211	MK09_CHICK	157	-20.23	miRanda	-
gga-miR-211	RFTN2	157	-20.71	miRanda	-
gga-miR-211	DHX30	157	-24.48	miRanda	-
gga-miR-27b	B3TZB4_CHICK	157	-26.58	miRanda	-
gga-let-7a	ZBTB44	156	-23.94	miRanda	-
gga-let-7a	Q5ZJR6_CHICK	156	-23.28	miRanda	-
gga-let-7j	Q5ZJR6_CHICK	156	-23.28	miRanda	-
gga-let-7j	ZBTB44	156	-23.94	miRanda	-
gga-miR-103	SLC41A1	156	-21.53	miRanda	-
gga-miR-103	Q5ZMC1_CHICK	156	-23.83	miRanda	-
gga-miR-103	TOMM34	156	-20.77	miRanda	-
gga-miR-103	gga-mir-1720	156	-24.03	miRanda	-
gga-miR-103	Q5ZHV4_CHICK	156	-21.75	miRanda	-
gga-miR-103	Q5ZKS5_CHICK	156	-21.53	miRanda	-
gga-miR-196	Q5ZLX8_CHICK	156	-22.67	miRanda	-
gga-miR-204	TXNDC9	156	-23.92	miRanda	-
gga-miR-211	TXNDC9	156	-23.92	miRanda	-
gga-miR-27b	F1P526_CHICK	156	-23.3	miRanda	-
gga-miR-27b	F1NKI5_CHICK	156	-26.36	miRanda	-
gga-miR-27b	ARRDC1	156	-20.04	miRanda	-
gga-miR-27b	LRRC8A	156	-20.96	miRanda	-
gga-miR-9-5p	KIAA0930	156	-24.81	miRanda	-
gga-miR-9-5p	Q5ZMC5_CHICK	156	-20.74	miRanda	-
gga-miR-9-5p	DHX30	156	-21.18	miRanda	-
gga-let-7a	CHAC2_CHICK	155	-21.68	miRanda	-
gga-let-7a	Q5F3S7_CHICK	155	-20.1	miRanda	-
gga-let-7a	TBB6_CHICK	155	-20.1	miRanda	-
gga-let-7a	EPHA3	155	-20.99	miRanda	TargetScan
gga-let-7a	CDK19	155	-21.87	miRanda	-
gga-let-7j	EPHA3	155	-20.99	miRanda	TargetScan
gga-let-7j	CHAC2_CHICK	155	-21.68	miRanda	-
gga-let-7j	CDK19	155	-21.87	miRanda	-
gga-let-7j	TBB6_CHICK	155	-20.1	miRanda	-
gga-let-7j	Q5F3S7_CHICK	155	-20.1	miRanda	-
gga-miR-103	SCARNA23	155	-21.75	miRanda	-
gga-miR-103	Q68V06_CHICK	155	-22.48	miRanda	MicroCosm
gga-miR-103	TCTE3	155	-23.74	miRanda	-
gga-miR-103	BLNK_CHICK	155	-21.33	miRanda	-
gga-miR-181a-5p	SHLB2_CHICK	155	-23.17	miRanda	-
gga-miR-181a-5p	NUP188	155	-23.17	miRanda	-
gga-miR-181a-5p	E1BWK1_CHICK	155	-20.58	miRanda	-
gga-miR-196	C8B	155	-20.73	miRanda	-
gga-miR-196	TJP3	155	-20.27	miRanda	-
gga-miR-204	Q5ZKS1_CHICK	155	-23.2	miRanda	-
gga-miR-20b	F1P4E2_CHICK	155	-22.22	miRanda	-
gga-miR-20b	RABEP1	155	-20.01	miRanda	TargetScan
gga-miR-20b	Q5ZI26_CHICK	155	-21.64	miRanda	-
gga-miR-20b	E1BVV7_CHICK	155	-20.55	miRanda	-
gga-miR-20b	GATA2_CHICK	155	-22.79	miRanda	MicroCosm
gga-miR-20b	F1NNM8_CHICK	155	-21.47	miRanda	miRNAMap
gga-miR-211	Q5ZKS1_CHICK	155	-23.2	miRanda	-
gga-miR-27b	TDRD7_CHICK	155	-21.4	miRanda	-
gga-miR-9-5p	CNTN6	155	-20.85	miRanda	-
gga-let-7a	IL4	154	-21.71	miRanda	-
gga-let-7a	SLC12A4	154	-21.29	miRanda	-
gga-let-7j	IL4	154	-21.71	miRanda	-
gga-let-7j	SLC12A4	154	-21.29	miRanda	-
gga-miR-103	DERL3	154	-21.38	miRanda	-
gga-miR-103	XYLT1	154	-22	miRanda	-
gga-miR-103	SDC4_CHICK	154	-20.36	miRanda	-
gga-miR-103	PRPS2_CHICK	154	-21.39	miRanda	-
gga-miR-103	OAZ1_CHICK	154	-22.37	miRanda	-
gga-miR-103	O42391_CHICK	154	-21.29	miRanda	-
gga-miR-103	MYL4	154	-21.72	miRanda	-
gga-miR-181a-5p	F1P0J0_CHICK	154	-21.22	miRanda	-
gga-miR-196	MBOAT1	154	-20.01	miRanda	-
gga-miR-196	TSPAN18	154	-20.92	miRanda	TargetScan
gga-miR-204	YBOX1_CHICK	154	-22.12	miRanda	-
gga-miR-204	VAC14	154	-20.73	miRanda	-
gga-miR-204	KLHDC3	154	-21.9	miRanda	-
gga-miR-204	F1P0V0_CHICK	154	-20.56	miRanda	-
gga-miR-20b	PRKDC	154	-21.82	miRanda	-
gga-miR-211	KLHDC3	154	-21.9	miRanda	-
gga-miR-211	YBOX1_CHICK	154	-22.12	miRanda	-
gga-miR-211	VAC14	154	-20.73	miRanda	-
gga-miR-211	F1P0V0_CHICK	154	-20.56	miRanda	-
gga-miR-27b	E1C006_CHICK	154	-20.09	miRanda	-
gga-miR-27b	E1BV56_CHICK	154	-20.58	miRanda	-
gga-miR-27b	F1NNU3_CHICK	154	-22.24	miRanda	-
gga-miR-27b	C9orf78	154	-21.5	miRanda	-
gga-miR-27b	COL14A1	154	-20.22	miRanda	-
gga-miR-27b	E1BZW1_CHICK	154	-20.58	miRanda	-
gga-miR-9-5p	EIF3I	154	-20.42	miRanda	-
gga-miR-9-5p	DHX40	154	-22	miRanda	-
gga-miR-9-5p	Q5ZMV6_CHICK	154	-21.88	miRanda	-
gga-let-7a	EEPD1	153	-20.35	miRanda	-
gga-let-7a	GLL9_CHICK	153	-20.07	miRanda	-
gga-let-7a	CPXM2	153	-21.65	miRanda	-
gga-let-7j	CPXM2	153	-21.65	miRanda	-
gga-let-7j	EEPD1	153	-20.35	miRanda	-
gga-let-7j	GLL9_CHICK	153	-20.07	miRanda	-
gga-miR-103	C1orf107	153	-20.04	miRanda	-
gga-miR-103	DIP2A	153	-20.39	miRanda	-
gga-miR-181a-5p	PLEKHH1	153	-20.32	miRanda	-
gga-miR-196	SYNE1	153	-26	miRanda	-
gga-miR-204	BAZ1B	153	-21.12	miRanda	-
gga-miR-204	Q1G1I6_CHICK	153	-21.27	miRanda	-
gga-miR-20b	Q5F420_CHICK	153	-23.14	miRanda	-
gga-miR-20b	F1P4U1_CHICK	153	-20.02	miRanda	-
gga-miR-20b	DSN1	153	-23.36	miRanda	-
gga-miR-20b	Q5ZLR9_CHICK	153	-21.98	miRanda	-
gga-miR-211	BAZ1B	153	-21.12	miRanda	-
gga-miR-211	Q1G1I6_CHICK	153	-21.27	miRanda	-
gga-miR-27b	TFEC	153	-20.88	miRanda	-
gga-miR-27b	FAM117B	153	-20.62	miRanda	-
gga-miR-27b	DOCK4	153	-20.88	miRanda	-
gga-miR-27b	SUDS3	153	-20.45	miRanda	-
gga-let-7a	CRIM1	152	-22.27	miRanda	-
gga-let-7j	CRIM1	152	-22.27	miRanda	-
gga-miR-103	FAM101B	152	-23.15	miRanda	-
gga-miR-103	SLC46A3	152	-20.89	miRanda	MirTarget2
gga-miR-103	F1NBX1_CHICK	152	-20.43	miRanda	-
gga-miR-103	RUSC1	152	-20.4	miRanda	-
gga-miR-103	Q5ZLH5_CHICK	152	-20.96	miRanda	miRNAMap
gga-miR-103	F1NA46_CHICK	152	-22	miRanda	-
gga-miR-103	F1NA53_CHICK	152	-20.18	miRanda	-
gga-miR-103	F1NXR1_CHICK	152	-22	miRanda	-
gga-miR-204	CACTIN	152	-25.8	miRanda	-
gga-miR-204	RRP12	152	-22.38	miRanda	-
gga-miR-204	SLC27A4	152	-23.33	miRanda	-
gga-miR-204	Q5ZMV6_CHICK	152	-21.66	miRanda	-
gga-miR-20b	H33_CHICK	152	-22.89	miRanda	-
gga-miR-211	SLC27A4	152	-23.33	miRanda	-
gga-miR-211	CACTIN	152	-25.8	miRanda	-
gga-miR-211	Q5ZMV6_CHICK	152	-21.66	miRanda	-
gga-miR-211	RRP12	152	-22.38	miRanda	-
gga-let-7a	SNX4	151	-20.97	miRanda	-
gga-let-7j	SNX4	151	-20.97	miRanda	-
gga-miR-103	JPH3	151	-21.57	miRanda	-
gga-miR-103	RSFR_CHICK	151	-21.04	miRanda	MicroCosm
gga-miR-103	PLEKHH1	151	-20.61	miRanda	-
gga-miR-103	CHUK	151	-21.79	miRanda	-
gga-miR-204	METTL5	151	-20.16	miRanda	-
gga-miR-204	JPH3	151	-20.31	miRanda	TargetScan
gga-miR-204	FAM117A	151	-21.38	miRanda	-
gga-miR-204	E1C309_CHICK	151	-20.38	miRanda	-
gga-miR-204	CELF1	151	-24.29	miRanda	-
gga-miR-20b	TUBGCP3	151	-23.89	miRanda	-
gga-miR-211	FAM117A	151	-21.38	miRanda	-
gga-miR-211	CELF1	151	-24.29	miRanda	-
gga-miR-211	METTL5	151	-20.16	miRanda	-
gga-miR-211	E1C309_CHICK	151	-20.38	miRanda	-
gga-miR-211	JPH3	151	-20.31	miRanda	TargetScan
gga-miR-27b	CRIM1	151	-21.63	miRanda	-
gga-miR-27b	SLC12A3	151	-20.97	miRanda	-
gga-miR-27b	PSMC3IP	151	-20.65	miRanda	-
gga-let-7a	ARHGEF10L	150	-20.62	miRanda	MicroCosm
gga-let-7a	Q5F3B6_CHICK	150	-20.62	miRanda	-
gga-let-7j	ARHGEF10L	150	-20.62	miRanda	-
gga-let-7j	Q5F3B6_CHICK	150	-20.62	miRanda	-
gga-miR-103	B9D1	150	-23.14	miRanda	-
gga-miR-103	gga-mir-1798	150	-20.76	miRanda	-
gga-miR-181a-5p	CRIM1	150	-21.97	miRanda	-
gga-miR-181a-5p	NFKBIA	150	-22.2	miRanda	-
gga-miR-204	UBE3C	150	-21.01	miRanda	-
gga-miR-20b	MKS1	150	-20.43	miRanda	MicroCosm
gga-miR-20b	UPK3BL	150	-20.17	miRanda	-
gga-miR-211	UBE3C	150	-21.01	miRanda	-
gga-miR-27b	Q5F445_CHICK	150	-21.52	miRanda	MicroCosm
gga-miR-27b	Q7ZZY2_CHICK	150	-21.08	miRanda	-
gga-miR-27b	ARID3B	150	-21.52	miRanda	-
gga-let-7a	LRRC49	149	-23.62	miRanda	-
gga-let-7j	LRRC49	149	-23.62	miRanda	-
gga-miR-103	CDX1_CHICK	149	-24.49	miRanda	-
gga-miR-103	MLXIP	149	-22.83	miRanda	-
gga-miR-103	AKR1D1	149	-22.49	miRanda	-
gga-miR-103	SNORA76	149	-21.9	miRanda	-
gga-miR-103	PCNP	149	-20.18	miRanda	-
gga-miR-103	CHAC2_CHICK	149	-22.2	miRanda	-
gga-miR-103	OC116_CHICK	149	-21.2	miRanda	-
gga-miR-196	TAF7	149	-21.88	miRanda	-
gga-miR-204	DOLPP1	149	-20.12	miRanda	-
gga-miR-20b	BRD3	149	-23.43	miRanda	-
gga-miR-20b	CTR9	149	-21.42	miRanda	-
gga-miR-20b	IF4G2_CHICK	149	-21.42	miRanda	miRNAMap
gga-miR-211	DOLPP1	149	-20.12	miRanda	-
gga-miR-27b	F1NQU4_CHICK	149	-21.31	miRanda	-
gga-miR-103	2013-09-15	148	-23.14	miRanda	-
gga-miR-103	E1BZ03_CHICK	148	-20.52	miRanda	-
gga-miR-103	SNORA52	148	-24.59	miRanda	-
gga-miR-103	PTPRM	148	-21.04	miRanda	-
gga-miR-103	F1NHM4_CHICK	148	-21.63	miRanda	-
gga-miR-103	PLK4	148	-20.6	miRanda	-
gga-miR-20b	SFSWAP	148	-22.1	miRanda	-
gga-miR-27b	TNFRSF6B	148	-20.91	miRanda	-
gga-miR-27b	LCOR	148	-20.81	miRanda	TargetScan
gga-let-7a	KLHL6	147	-20.43	miRanda	TargetScan
gga-let-7a	Q5ZJ78_CHICK	147	-22.95	miRanda	-
gga-let-7a	AS3MT	147	-22.2	miRanda	-
gga-let-7j	AS3MT	147	-22.2	miRanda	-
gga-let-7j	Q5ZJ78_CHICK	147	-22.95	miRanda	-
gga-let-7j	KLHL6	147	-20.43	miRanda	TargetScan
gga-miR-103	PRKCH	147	-21.25	miRanda	-
gga-miR-103	ICK	147	-20.14	miRanda	-
gga-miR-103	CDK8	147	-20.68	miRanda	MicroCosm
gga-miR-204	ACN9	147	-21.31	miRanda	-
gga-miR-204	DLX5_CHICK	147	-21.31	miRanda	-
gga-miR-211	DLX5_CHICK	147	-21.31	miRanda	-
gga-miR-211	ACN9	147	-21.31	miRanda	-
gga-miR-27b	E1C4J3_CHICK	147	-23.03	miRanda	-
gga-miR-27b	DDX52	147	-23.03	miRanda	-
gga-miR-103	PLEK2	146	-21.99	miRanda	-
gga-miR-103	gga-mir-1790	146	-20.52	miRanda	-
gga-miR-103	CCNB2_CHICK	146	-20.7	miRanda	-
gga-miR-204	Q90ZH5_CHICK	146	-20.76	miRanda	-
gga-miR-204	Q5F3V5_CHICK	146	-21.16	miRanda	-
gga-miR-204	SKA3	146	-20.76	miRanda	MirTarget2
gga-miR-20b	AP5M1	146	-20.25	miRanda	-
gga-miR-211	Q90ZH5_CHICK	146	-20.76	miRanda	-
gga-miR-211	Q5F3V5_CHICK	146	-21.16	miRanda	-
gga-miR-211	SKA3	146	-20.76	miRanda	MirTarget2
gga-let-7a	MBOAT1	145	-20.77	miRanda	-
gga-let-7j	MBOAT1	145	-20.77	miRanda	-
gga-miR-204	NTCP7_CHICK	145	-20.49	miRanda	-
gga-miR-211	NTCP7_CHICK	145	-20.49	miRanda	-
gga-miR-27b	LIN28	145	-20.61	miRanda	-
gga-miR-103	TES_CHICK	143	-21.85	miRanda	-
gga-miR-103	METTL6	143	-21.82	miRanda	-
gga-miR-103	CDC2L1	142	-20.29	miRanda	-
gga-miR-103	RPS25	141	-20.22	miRanda	-

## Sheet: CHL2
miRNAs	Target	Score	Minimum Free Energy	Target Prediction Tool	Supported by other tools
gga-miR-181b	CELF1	596	-55.83	miRanda	MirTarget2
gga-miR-30c	C1orf101	587	-44.21	miRanda	-
gga-miR-128	NECAP2	566	-67.1	miRanda	-
gga-miR-181b	TRIM36	468	-51.19	miRanda	-
gga-miR-181b	FABP1	462	-49.64	miRanda	-
gga-miR-101	DGCR8	462	-44.05	miRanda	-
gga-miR-101	PKN3	460	-43.82	miRanda	-
gga-miR-101	PDE4D	459	-38.94	miRanda	-
gga-miR-101	GNB5	459	-39.73	miRanda	-
gga-miR-101	N4BP2L2	458	-40.37	miRanda	MirTarget2
gga-miR-181b	F1NEV4_CHICK	457	-52.04	miRanda	-
gga-miR-101	PDCD2L	456	-40.8	miRanda	-
gga-miR-181b	FBN1	456	-45.81	miRanda	-
gga-miR-181b	PYRG2_CHICK	454	-39.83	miRanda	MicroCosm
gga-miR-181b	F1NFT6_CHICK	453	-45.92	miRanda	-
gga-miR-101	C1orf101	451	-42.04	miRanda	-
gga-miR-101	F1NHW8_CHICK	451	-42.16	miRanda	miRNAMap
gga-miR-30c	ITPK1_CHICK	449	-34.59	miRanda	-
gga-miR-128	ALOX5	449	-48.82	miRanda	-
gga-miR-181b	MED30	449	-36.84	miRanda	-
gga-miR-181b	F1NIX1_CHICK	448	-43.41	miRanda	miRNAMap
gga-miR-101	Q5F3Q7_CHICK	448	-35.29	miRanda	-
gga-miR-181b	OPHN1	446	-41.55	miRanda	-
gga-miR-30c	E1BUI0_CHICK	446	-29.31	miRanda	-
gga-miR-181b	Q8JHJ4_CHICK	445	-38.58	miRanda	-
gga-miR-181b	O93481_CHICK	445	-41.55	miRanda	-
gga-miR-181b	Q6PKI7_CHICK	444	-37.5	miRanda	-
gga-let-7j	TRA2A	444	-49.83	miRanda	-
gga-let-7a	TRA2A	444	-49.83	miRanda	-
gga-miR-181b	OSTF1	443	-38.7	miRanda	-
gga-miR-30c	ZCRB1	442	-28.5	miRanda	-
gga-miR-30c	CCDC6	442	-30.57	miRanda	MirTarget2
gga-miR-101	Q5ZLM7_CHICK	441	-32.92	miRanda	-
gga-miR-181b	Q5ZHP0_CHICK	440	-37.48	miRanda	-
gga-miR-181b	F1NFF6_CHICK	440	-35.61	miRanda	-
gga-miR-128	TBX6	439	-55	miRanda	-
gga-miR-181b	F1NGJ7_CHICK	439	-34.68	miRanda	-
gga-miR-181b	WDFY2	437	-32.72	miRanda	-
gga-miR-135a	E1BSN0_CHICK	437	-38.65	miRanda	-
gga-miR-128	MTRF1	435	-41.14	miRanda	-
gga-miR-181b	ABHD2	432	-41.65	miRanda	-
gga-miR-30c	GPHR_CHICK	429	-40.04	miRanda	-
gga-miR-128	F1NNR3_CHICK	426	-44.9	miRanda	-
gga-miR-128	CELF1	422	-45.06	miRanda	MirTarget2
gga-miR-181b	GPD1	325	-39.26	miRanda	-
gga-miR-181b	Q5ZKZ0_CHICK	322	-35.71	miRanda	-
gga-miR-30c	E1BZW8_CHICK	320	-33.96	miRanda	-
gga-miR-7	ST7	320	-34.42	miRanda	-
gga-miR-101	SLC13A3	319	-30.05	miRanda	-
gga-miR-181b	TRIM59	319	-30.27	miRanda	-
gga-miR-101	SLA	319	-29.04	miRanda	-
gga-miR-7	PRKCE	319	-38.07	miRanda	-
gga-miR-181b	CPXM2	319	-42.58	miRanda	MicroCosm
gga-let-7j	WDR44	318	-44.58	miRanda	-
gga-let-7a	PFKFB2	318	-41.89	miRanda	-
gga-let-7a	WDR44	318	-44.58	miRanda	-
gga-let-7j	PFKFB2	318	-41.89	miRanda	-
gga-miR-135a	gga-mir-16-2	318	-34.26	miRanda	-
gga-miR-101	ZPLD1	316	-33.7	miRanda	-
gga-miR-135a	Q5ZJ78_CHICK	315	-34.28	miRanda	-
gga-miR-101	F1NWB7_CHICK	315	-40.04	miRanda	-
gga-miR-181b	CXG1_CHICK	315	-35.32	miRanda	-
gga-miR-133c	Q5ZIG5_CHICK	314	-51.24	miRanda	-
gga-miR-101	NOP58	314	-37.68	miRanda	-
gga-miR-133a	Q5ZIG5_CHICK	314	-49.85	miRanda	-
gga-miR-181b	STRAA_CHICK	314	-35.15	miRanda	-
gga-miR-101	AOX2P	314	-37.68	miRanda	MirTarget2
gga-miR-128	PLXNC1	314	-45.69	miRanda	-
gga-miR-101	Q5ZMI3_CHICK	313	-23.61	miRanda	-
gga-miR-128	ETFA	312	-37.8	miRanda	-
gga-miR-101	CEP57	312	-27.93	miRanda	-
gga-miR-30c	E1BWK1_CHICK	312	-27.13	miRanda	-
gga-miR-7	F1NJ16_CHICK	312	-37.74	miRanda	-
gga-miR-101	FAH	312	-27.2	miRanda	-
gga-miR-101	F1NGR8_CHICK	311	-34.54	miRanda	-
gga-miR-101	PIK3C2G	311	-32.65	miRanda	MicroCosm
gga-miR-101	NRG4	311	-34.47	miRanda	-
gga-miR-101	MPHOSPH8	310	-20.29	miRanda	-
gga-miR-135a	GTF2A1	310	-31.76	miRanda	MirTarget2
gga-miR-101	PHTF2	310	-28.56	miRanda	MirTarget2
gga-miR-128	TSPAN1	310	-37.37	miRanda	MicroCosm
gga-miR-181b	Q5ZIY0_CHICK	310	-34.91	miRanda	-
gga-miR-181b	C10orf57	309	-27.97	miRanda	-
gga-miR-101	FASTKD1	309	-31.47	miRanda	-
gga-miR-101	MED21	309	-31.59	miRanda	-
gga-miR-181b	BAZ1A	309	-32.62	miRanda	-
gga-miR-135a	HMG20A	309	-32.21	miRanda	TargetScan
gga-miR-101	BSDC1	308	-29.84	miRanda	-
gga-let-7j	PYGO1	308	-36.17	miRanda	-
gga-miR-101	LBR	308	-24.36	miRanda	-
gga-miR-181b	NTCP7_CHICK	308	-38.05	miRanda	MicroCosm
gga-let-7a	PYGO1	308	-36.17	miRanda	-
gga-let-7a	RICTOR	308	-38.45	miRanda	TargetScan
gga-miR-181b	gga-mir-1592	308	-31.65	miRanda	-
gga-miR-181b	PITPNB	308	-32.62	miRanda	MirTarget2
gga-let-7j	RICTOR	308	-38.45	miRanda	TargetScan
gga-miR-7	F1NU61_CHICK	308	-37.19	miRanda	-
gga-miR-181b	gga-mir-1625	308	-32.62	miRanda	-
gga-miR-181b	AT2A2_CHICK	307	-28.33	miRanda	-
gga-let-7j	C3orf77	307	-32.84	miRanda	-
gga-miR-101	ANKRD27	307	-21.69	miRanda	-
gga-miR-101	Q9PWN0_CHICK	307	-32.1	miRanda	-
gga-let-7a	C3orf77	307	-32.84	miRanda	-
gga-miR-101	BZW2	307	-24.31	miRanda	-
gga-miR-30c	F1NWB7_CHICK	307	-31.71	miRanda	-
gga-miR-101	Q5F419_CHICK	307	-30.33	miRanda	-
gga-miR-181b	F1NB20_CHICK	307	-34.54	miRanda	-
gga-miR-101	GNAI1	307	-32.87	miRanda	-
gga-miR-181b	C17orf67	307	-35.3	miRanda	-
gga-miR-30c	Q5ZHP0_CHICK	306	-25.88	miRanda	-
gga-miR-181b	SFT2D2	306	-37.95	miRanda	-
gga-miR-181b	F1P037_CHICK	306	-30.42	miRanda	-
gga-miR-101	WNT3A_CHICK	306	-28.46	miRanda	-
gga-miR-101	MBNL1_CHICK	305	-23.55	miRanda	-
gga-miR-181b	Q805A8_CHICK	305	-25.85	miRanda	-
gga-miR-101	Q5ZHW9_CHICK	305	-30.6	miRanda	-
gga-miR-181b	DGCR8	305	-27.92	miRanda	-
gga-miR-101	OSGEPL1	305	-25.34	miRanda	-
gga-miR-7	PCGF6	305	-37.65	miRanda	-
gga-miR-101	Q1EGJ7_CHICK	305	-26.13	miRanda	-
gga-miR-181b	Q5ZLR9_CHICK	305	-32.07	miRanda	-
gga-miR-101	ARNTL2	305	-34.26	miRanda	MirTarget2
gga-miR-30c	F1P4E2_CHICK	305	-28.02	miRanda	-
gga-miR-7	HMG20A	304	-27.6	miRanda	-
gga-miR-101	RRP7A	304	-28.17	miRanda	-
gga-miR-101	C17orf67	304	-29.69	miRanda	-
gga-miR-30c	AGK	304	-25.25	miRanda	-
gga-miR-135a	NDRG4	304	-26.86	miRanda	TargetScan
gga-miR-30c	KLF11	304	-32.33	miRanda	TargetScan
gga-miR-101	NDUFAF6	304	-26.98	miRanda	-
gga-miR-30c	VISL1_CHICK	304	-26.4	miRanda	-
gga-miR-128	E1C3K3_CHICK	304	-33.95	miRanda	-
gga-miR-101	TCEB1	303	-24.71	miRanda	-
gga-miR-101	NKAIN2	303	-25.42	miRanda	-
gga-miR-181b	VPS39	303	-30.37	miRanda	-
gga-miR-181b	KANK3	303	-34.84	miRanda	-
gga-miR-101	TERF1	303	-24.71	miRanda	TargetSpy
gga-miR-135a	KIAA1430	303	-29.55	miRanda	-
gga-miR-30c	ABHD2	303	-25.56	miRanda	TargetScan
gga-miR-181b	CA13	303	-27.73	miRanda	-
gga-miR-101	TDP1	303	-25.64	miRanda	-
gga-miR-128	ZNF341	303	-36.37	miRanda	-
gga-miR-101	FSTL1	303	-26.66	miRanda	-
gga-miR-135a	LBR	302	-27.51	miRanda	-
gga-miR-101	MTPAP	302	-30.13	miRanda	MirTarget2
gga-miR-101	NTAN1	302	-26.36	miRanda	-
gga-miR-181b	F1NT40_CHICK	302	-34.45	miRanda	-
gga-let-7j	TAX1BP3	302	-41.98	miRanda	-
gga-miR-181b	C4H4orf29	302	-28.1	miRanda	MirTarget2
gga-miR-101	SUB1	302	-24.18	miRanda	MirTarget2
gga-let-7a	TAX1BP3	302	-41.98	miRanda	-
gga-miR-101	MAGI3	302	-24.35	miRanda	MirTarget2
gga-miR-7	PLA2G12B	301	-29.7	miRanda	-
gga-miR-181b	ASB12	301	-28.67	miRanda	-
gga-miR-181b	RAF1_CHICK	301	-29.04	miRanda	-
gga-miR-135a	MAGI3	301	-28.81	miRanda	-
gga-miR-7	Q5ZMP8_CHICK	301	-32.94	miRanda	-
gga-miR-181b	WDR43	301	-27.4	miRanda	-
gga-miR-181b	Q9I878_CHICK	301	-27.54	miRanda	-
gga-miR-181b	SGOL2	301	-22.43	miRanda	-
gga-miR-181b	ASMT	301	-28.49	miRanda	-
gga-miR-181b	Q5ZKZ3_CHICK	301	-23.88	miRanda	-
gga-miR-128	ZDHHC5	301	-29.49	miRanda	-
gga-miR-101	HVCN1	300	-28.71	miRanda	-
gga-miR-30c	BFAR	300	-22.18	miRanda	-
gga-miR-101	TMEM41A	300	-23.9	miRanda	-
gga-miR-101	B4GALT5	300	-22.41	miRanda	-
gga-miR-101	ICOSLG	300	-26.93	miRanda	-
gga-miR-135a	PSPH	300	-26.07	miRanda	-
gga-miR-128	HPS3	300	-29.61	miRanda	-
gga-miR-101	MIOS	300	-25.84	miRanda	-
gga-miR-101	SNX14	300	-26.16	miRanda	miRNAMap
gga-miR-101	PRKAA1	300	-31.78	miRanda	TargetSpy
gga-miR-101	Q6PKI7_CHICK	300	-25.05	miRanda	-
gga-miR-135a	F1NU66_CHICK	300	-24.35	miRanda	-
gga-miR-101	CSE1L	299	-24.22	miRanda	-
gga-miR-181b	KLHL18	299	-29.06	miRanda	-
gga-miR-101	ATP5I	299	-24.04	miRanda	-
gga-miR-30c	Q5ZM58_CHICK	299	-35.28	miRanda	-
gga-miR-128	Q5ZKS2_CHICK	299	-31.75	miRanda	-
gga-miR-101	PRDX1_CHICK	299	-22.71	miRanda	-
gga-miR-181b	E1AWU3_CHICK	299	-32.7	miRanda	-
gga-miR-135a	Q5F3Z4_CHICK	298	-29.74	miRanda	-
gga-miR-30c	COL14A1	298	-21.92	miRanda	TargetSpy
gga-miR-101	MCL1	298	-25.79	miRanda	-
gga-miR-101	IL7	298	-28.12	miRanda	-
gga-miR-101	KAP0_CHICK	298	-24.42	miRanda	-
gga-miR-30c	KBRS2_CHICK	298	-22.87	miRanda	-
gga-miR-101	BEND7	298	-23.88	miRanda	-
gga-miR-181b	F1NP73_CHICK	298	-29.56	miRanda	-
gga-miR-181b	STAG1	298	-27.31	miRanda	-
gga-miR-30c	ASB12	298	-35.02	miRanda	-
gga-miR-30c	FER1L6	298	-21.92	miRanda	-
gga-miR-101	Q5ZJ82_CHICK	298	-25.79	miRanda	-
gga-miR-128	Q6PKI7_CHICK	298	-30.43	miRanda	-
gga-miR-181b	PPID	298	-28.16	miRanda	-
gga-miR-101	CC132_CHICK	297	-21.31	miRanda	-
gga-miR-181b	PPAP2A	297	-29.68	miRanda	-
gga-miR-30c	RABGEF1	297	-26.99	miRanda	-
gga-miR-181b	RNF7	297	-23.57	miRanda	TargetSpy
gga-miR-101	ZBTB10	297	-27.98	miRanda	-
gga-miR-101	F1NFT6_CHICK	297	-21.56	miRanda	-
gga-miR-101	FBN1	296	-28.17	miRanda	-
gga-miR-101	Q5ZKJ3_CHICK	296	-28.17	miRanda	MicroCosm
gga-miR-101	GLT8D3	296	-23.3	miRanda	-
gga-miR-181b	DPP6	296	-23.32	miRanda	TargetScan
gga-miR-101	ASB12	296	-22.69	miRanda	-
gga-miR-181b	Q3HLQ7_CHICK	296	-23.32	miRanda	-
gga-miR-101	E1BUI0_CHICK	295	-23.61	miRanda	-
gga-let-7j	BZW1_CHICK	295	-28.5	miRanda	-
gga-let-7a	CLK1	295	-28.5	miRanda	-
gga-let-7j	CLK1	295	-28.5	miRanda	-
gga-miR-128	CCDC88C	295	-29.37	miRanda	TargetScan
gga-miR-135a	PLEKHO1	295	-24.63	miRanda	-
gga-miR-181b	Q6V7V7_CHICK	295	-24.96	miRanda	-
gga-let-7a	BZW1_CHICK	295	-28.5	miRanda	MicroCosm
gga-miR-30c	PSTPIP1	294	-22.69	miRanda	-
gga-miR-128	E1BWN1_CHICK	294	-33.02	miRanda	-
gga-miR-128	ZNF511	294	-37.3	miRanda	-
gga-miR-30c	HMG20A	294	-22.69	miRanda	MirTarget2
gga-miR-181b	NUFIP1	294	-27.71	miRanda	MirTarget2
gga-miR-128	TOMM34	294	-28.64	miRanda	-
gga-miR-128	TMX1	294	-37.08	miRanda	TargetScan
gga-miR-181b	F1NAP6_CHICK	293	-27.88	miRanda	-
gga-miR-128	MALL	293	-33.77	miRanda	-
gga-miR-30c	F1NES8_CHICK	293	-21.57	miRanda	-
gga-miR-7	NUFIP1	293	-27	miRanda	MirTarget2
gga-miR-101	CASC4	293	-22.7	miRanda	-
gga-miR-128	Q5F330_CHICK	293	-35.88	miRanda	-
gga-miR-101	EXOC2	293	-27.4	miRanda	-
gga-miR-101	Q98TX6_CHICK	293	-27.4	miRanda	-
gga-miR-133c	FAM199X	292	-31.3	miRanda	-
gga-miR-101	RT07_CHICK	292	-21.22	miRanda	-
gga-miR-128	RBP5	292	-32.96	miRanda	-
gga-miR-30c	gga-let-7j	292	-20.63	miRanda	-
gga-miR-128	SPCS2	292	-37.65	miRanda	-
gga-miR-135a	C3orf55	292	-27.8	miRanda	-
gga-miR-101	CPEB3	292	-21.83	miRanda	-
gga-miR-133a	FAM199X	292	-31.03	miRanda	-
gga-miR-30c	Q5ZIZ5_CHICK	292	-29.83	miRanda	-
gga-miR-181b	EIF2C3	291	-29.26	miRanda	TargetSpy
gga-miR-135a	YLPM1	291	-24.48	miRanda	-
gga-miR-128	PSPH	291	-33.27	miRanda	-
gga-miR-135a	LTBP1	291	-24.59	miRanda	-
gga-miR-128	GIGYF2	291	-27.6	miRanda	TargetScan
gga-miR-128	INPP4A	291	-26.13	miRanda	-
gga-let-7j	SECR_CHICK	290	-28.12	miRanda	-
gga-miR-181b	C9orf174	290	-27.16	miRanda	-
gga-miR-128	Q5ZKL1_CHICK	290	-28.12	miRanda	-
gga-miR-128	PPP2R3C	290	-31.51	miRanda	-
gga-let-7a	SECR_CHICK	290	-28.12	miRanda	-
gga-miR-181b	XYLT1	290	-22.92	miRanda	TargetScan
gga-miR-181b	F1P1Y9_CHICK	290	-28.89	miRanda	-
gga-miR-128	TMEM140	289	-31.74	miRanda	-
gga-miR-128	WDR91	289	-31.74	miRanda	miRNAMap
gga-miR-128	SBDS_CHICK	289	-27.76	miRanda	miRNAMap
gga-miR-128	E1BS80_CHICK	289	-35.83	miRanda	-
gga-miR-101	EPHA5	289	-26.39	miRanda	MirTarget2
gga-miR-128	AFAP1L1	289	-37.27	miRanda	-
gga-miR-128	F1NG73_CHICK	289	-37.27	miRanda	-
gga-miR-128	PIP5K1C	288	-27.44	miRanda	-
gga-miR-128	TJP3	288	-27.44	miRanda	MicroCosm
gga-miR-133a	F1N871_CHICK	288	-39.1	miRanda	-
gga-miR-133c	F1N871_CHICK	288	-39.37	miRanda	-
gga-miR-30c	CUTA	288	-21.53	miRanda	-
gga-miR-128	BCAP_CHICK	287	-27.14	miRanda	-
gga-miR-181b	APOPT1	286	-21.34	miRanda	MirTarget2
gga-miR-101	E1BWK1_CHICK	286	-25.52	miRanda	-
gga-miR-181b	RL5_CHICK	286	-29.99	miRanda	-
gga-miR-128	SLC1A4	286	-28.27	miRanda	-
gga-miR-30c	GTF3C5	286	-21.08	miRanda	MirTarget2
gga-miR-181b	SMU1_CHICK	286	-22.53	miRanda	-
gga-miR-181b	MYL3	286	-28.31	miRanda	-
gga-miR-135a	EGFR_CHICK	285	-22.57	miRanda	-
gga-miR-128	PAIP2_CHICK	285	-28.07	miRanda	miRNAMap
gga-miR-128	Q8UWC5_CHICK	285	-28.07	miRanda	-
gga-miR-133a	F1NSE3_CHICK	285	-39.96	miRanda	-
gga-miR-133c	F1NSE3_CHICK	285	-40.23	miRanda	-
gga-miR-181b	SLC15A5	285	-25.48	miRanda	-
gga-miR-128	HAGH	284	-31.35	miRanda	-
gga-miR-128	NCOA7	284	-27.73	miRanda	TargetScan
gga-miR-30c	F1P139_CHICK	283	-23.44	miRanda	-
gga-miR-30c	JARID2	283	-23.44	miRanda	TargetScan
gga-miR-181b	F1NJ16_CHICK	283	-20.88	miRanda	-
gga-miR-101	snoZ39	283	-21.43	miRanda	-
gga-miR-135a	HHATL	283	-23.28	miRanda	-
gga-miR-181b	Q5ZMI3_CHICK	283	-21.46	miRanda	-
gga-miR-128	Q9PWK1_CHICK	282	-26.05	miRanda	-
gga-miR-128	DDR2	282	-28.5	miRanda	miRNAMap
gga-miR-128	SLC16A5	280	-29.34	miRanda	-
gga-miR-133a	POLR2I	280	-30.5	miRanda	-
gga-miR-133c	POLR2I	280	-31.9	miRanda	-
gga-miR-181b	gga-mir-1747	176	-30.04	miRanda	-
gga-miR-101	F1NST3_CHICK	176	-24.04	miRanda	-
gga-miR-7	CDK15	175	-21.66	miRanda	-
gga-miR-30c	E1C4J3_CHICK	174	-30.24	miRanda	-
gga-miR-30c	gga-mir-30d	174	-30.73	miRanda	miRNAMap
gga-miR-30c	DDX52	174	-30.24	miRanda	-
gga-miR-181b	MBNL1_CHICK	174	-22.31	miRanda	-
gga-miR-181b	LANCL2	173	-24.49	miRanda	-
gga-miR-7	TM9SF3	172	-23.22	miRanda	-
gga-let-7j	SEC31B	172	-27.97	miRanda	TargetScan
gga-miR-101	F1NP51_CHICK	172	-21.24	miRanda	-
gga-miR-181b	PLEKHG7	172	-22.46	miRanda	-
gga-miR-181b	FAM32A	172	-24.3	miRanda	-
gga-let-7a	SEC31B	172	-27.97	miRanda	TargetScan
gga-miR-135a	MPHOSPH8	172	-24.03	miRanda	-
gga-miR-181b	F1NVD4_CHICK	171	-22.02	miRanda	-
gga-miR-128	AP1G1	171	-25.95	miRanda	-
gga-miR-7	RIPK1	170	-24.61	miRanda	-
gga-miR-7	TAB1	170	-20.64	miRanda	-
gga-miR-7	NQO2	170	-24.61	miRanda	-
gga-miR-7	E1C8M1_CHICK	170	-22.33	miRanda	-
gga-miR-181b	F1NBL3_CHICK	169	-24.9	miRanda	-
gga-miR-135a	NDUFAF6	169	-22.04	miRanda	-
gga-miR-181b	IL4	169	-23.06	miRanda	-
gga-miR-135a	F1P4Q0_CHICK	168	-25.2	miRanda	-
gga-miR-133c	ADPRHL2	168	-30.83	miRanda	-
gga-miR-135a	PDE1C	168	-22.25	miRanda	-
gga-let-7j	LIN7A	168	-24.27	miRanda	-
gga-miR-135a	BBS9	168	-22.25	miRanda	MicroCosm
gga-miR-133a	ADPRHL2	168	-30.83	miRanda	-
gga-miR-101	Q90843_CHICK	168	-24	miRanda	-
gga-let-7a	LIN7A	168	-24.27	miRanda	-
gga-miR-135a	PSTPIP1	168	-20.4	miRanda	-
gga-miR-135a	NALCN	168	-20.24	miRanda	-
gga-miR-181b	KCNC4	168	-24.81	miRanda	-
gga-miR-101	HIRA	168	-21.21	miRanda	-
gga-miR-133a	PADI3	168	-28.92	miRanda	-
gga-miR-7	C5orf34	168	-21.97	miRanda	-
gga-miR-133c	PADI3	168	-28.92	miRanda	-
gga-miR-181b	DIRC2	168	-22.98	miRanda	MicroCosm
gga-miR-30c	E1BRI3_CHICK	167	-21.83	miRanda	-
gga-miR-7	PDCL3	167	-22.81	miRanda	-
gga-miR-133c	F1NN64_CHICK	167	-30.37	miRanda	-
gga-miR-135a	MFSD4	167	-24.09	miRanda	-
gga-miR-135a	Q6V7V7_CHICK	167	-20.35	miRanda	-
gga-miR-133a	F1NN64_CHICK	167	-29.64	miRanda	-
gga-miR-7	RNF13	167	-20.2	miRanda	-
gga-miR-128	SEMA7A	167	-28.96	miRanda	TargetScan
gga-miR-181b	RT07_CHICK	167	-23.88	miRanda	-
gga-miR-181b	MYD88	167	-23.58	miRanda	TargetSpy
gga-miR-128	PGRMC1	166	-24.22	miRanda	-
gga-miR-101	F1NWP3_CHICK	166	-20.17	miRanda	-
gga-miR-181b	CETN3	166	-22.06	miRanda	-
gga-miR-181b	RL35_CHICK	166	-22.14	miRanda	-
gga-miR-128	F1N916_CHICK	166	-25.42	miRanda	-
gga-miR-101	PIGR	166	-20.98	miRanda	-
gga-miR-30c	EED_CHICK	165	-22.82	miRanda	miRNAMap
gga-miR-133a	RPAIN	165	-24.98	miRanda	-
gga-miR-135a	F1NH88_CHICK	165	-20.82	miRanda	-
gga-let-7j	Q5ZJG2_CHICK	165	-20.28	miRanda	-
gga-miR-181b	Q5ZJM2_CHICK	165	-20.89	miRanda	-
gga-miR-101	COPB2	165	-23.15	miRanda	-
gga-miR-133c	DHX33	165	-24.98	miRanda	-
gga-miR-133c	RPAIN	165	-24.98	miRanda	-
gga-miR-101	LOC425375	165	-20.39	miRanda	-
gga-miR-135a	KLRAQ1	165	-24.12	miRanda	-
gga-miR-135a	Q5ZHS5_CHICK	165	-24.12	miRanda	-
gga-miR-30c	OIP5	165	-20.44	miRanda	-
gga-let-7a	Q5ZJG2_CHICK	165	-20.28	miRanda	-
gga-miR-133a	DHX33	165	-24.98	miRanda	-
gga-miR-30c	C1H11orf73	165	-22.82	miRanda	-
gga-let-7a	SKA3	164	-20.47	miRanda	-
gga-miR-30c	CALB1_CHICK	164	-20.2	miRanda	MicroCosm
gga-miR-133c	PHB_CHICK	164	-23.19	miRanda	-
gga-let-7a	TRRAP	164	-21.16	miRanda	-
gga-miR-128	CT043_CHICK	164	-25.68	miRanda	-
gga-miR-133a	PHB_CHICK	164	-23.19	miRanda	-
gga-miR-181b	MDGA2	164	-22.88	miRanda	-
gga-miR-133c	MARK1	164	-22.25	miRanda	-
gga-let-7j	SKA3	164	-20.47	miRanda	-
gga-miR-128	gga-mir-1793	164	-23.35	miRanda	-
gga-miR-181b	GAPVD1	164	-20.91	miRanda	TargetScan
gga-miR-133c	F1NFF6_CHICK	164	-25.66	miRanda	-
gga-miR-133a	MARK1	164	-21.98	miRanda	-
gga-miR-101	F1P353_CHICK	164	-21.06	miRanda	-
gga-let-7j	TRRAP	164	-21.16	miRanda	-
gga-miR-133a	HSF2_CHICK	164	-31.05	miRanda	MicroCosm
gga-miR-30c	TMEM64	164	-20.2	miRanda	-
gga-miR-101	REPS1	164	-20.33	miRanda	-
gga-miR-133c	HSF2_CHICK	164	-31.05	miRanda	MicroCosm
gga-miR-133a	F1NFF6_CHICK	164	-25.66	miRanda	-
gga-miR-30c	F1NWL3_CHICK	163	-20.32	miRanda	-
gga-miR-133c	F1NIP5_CHICK	163	-23.34	miRanda	-
gga-miR-30c	C1orf88	163	-20.77	miRanda	-
gga-miR-128	NTCP7_CHICK	163	-21.57	miRanda	-
gga-miR-133c	SIA4A_CHICK	163	-27.35	miRanda	-
gga-miR-181b	PRKD1	163	-20.04	miRanda	-
gga-miR-181b	SEC31B	163	-22.01	miRanda	-
gga-miR-133a	F1NIP5_CHICK	163	-23.07	miRanda	-
gga-miR-133a	SIA4A_CHICK	163	-27.08	miRanda	-
gga-miR-181b	RRM2B	163	-21.53	miRanda	-
gga-miR-128	E1BZ79_CHICK	163	-23.08	miRanda	-
gga-miR-101	PALMD	163	-26.31	miRanda	-
gga-let-7j	Q9DEX4_CHICK	162	-21.77	miRanda	-
gga-miR-133a	LMO7	162	-30.06	miRanda	-
gga-miR-133c	RPTOR	162	-27.1	miRanda	-
gga-miR-133a	RPTOR	162	-26.83	miRanda	-
gga-miR-128	Q5ZJA5_CHICK	162	-21.5	miRanda	-
gga-miR-128	RN185_CHICK	162	-20.32	miRanda	-
gga-let-7a	Q9DEX4_CHICK	162	-21.77	miRanda	-
gga-miR-30c	E1BRL4_CHICK	162	-23.17	miRanda	-
gga-miR-133c	LMO7	162	-30.33	miRanda	-
gga-miR-181b	F1N9F3_CHICK	162	-20.95	miRanda	-
gga-miR-101	F1NH25_CHICK	162	-20.23	miRanda	-
gga-miR-128	SNORD127	162	-22.23	miRanda	-
gga-miR-181b	gga-mir-1679	162	-22.24	miRanda	-
gga-let-7j	F1NGR8_CHICK	161	-22	miRanda	-
gga-miR-133c	LEPREL2	161	-21.32	miRanda	MicroCosm
gga-miR-133a	LEPREL2	161	-21.32	miRanda	MicroCosm
gga-let-7j	F1NB19_CHICK	161	-22.08	miRanda	-
gga-miR-128	F1P4U1_CHICK	161	-26.98	miRanda	-
gga-let-7j	RAB14_CHICK	161	-22.66	miRanda	-
gga-miR-7	F1NHK4_CHICK	161	-23.95	miRanda	-
gga-miR-133a	F1NWC1_CHICK	161	-23.51	miRanda	-
gga-miR-128	GHITM	161	-21.1	miRanda	-
gga-miR-133a	GNB3	161	-21.32	miRanda	-
gga-miR-7	LTBP1	161	-24.89	miRanda	-
gga-let-7a	RAB14_CHICK	161	-22.66	miRanda	-
gga-let-7a	F1NB19_CHICK	161	-22.08	miRanda	-
gga-let-7a	F1NGR8_CHICK	161	-22	miRanda	-
gga-miR-133c	GNB3	161	-21.32	miRanda	-
gga-miR-7	HINFP	161	-26.2	miRanda	-
gga-miR-133c	F1NWC1_CHICK	161	-23.78	miRanda	-
gga-miR-135a	LIG1	161	-23.04	miRanda	-
gga-miR-7	KIAA0528	160	-20.56	miRanda	MicroCosm
gga-miR-101	LARGE	160	-20.26	miRanda	-
gga-miR-133c	F1P526_CHICK	160	-24.16	miRanda	-
gga-miR-7	FNDC3B	160	-21.07	miRanda	-
gga-miR-7	gga-let-7j	160	-20.84	miRanda	-
gga-let-7j	LTOR3_CHICK	160	-20.82	miRanda	-
gga-let-7a	DNTT	160	-24.12	miRanda	-
gga-miR-128	LPAR6	160	-23.67	miRanda	TargetScan
gga-miR-30c	Q5ZMI3_CHICK	160	-20.9	miRanda	-
gga-miR-181b	HOP_CHICK	160	-21.32	miRanda	-
gga-miR-128	F1NB19_CHICK	160	-23.4	miRanda	-
gga-miR-7	P79783_CHICK	160	-20.56	miRanda	-
gga-miR-133a	F1P526_CHICK	160	-24.16	miRanda	-
gga-miR-135a	TSNAX	160	-21.15	miRanda	-
gga-miR-30c	BRD1	160	-20.9	miRanda	TargetScan
gga-miR-128	RB1	160	-23.67	miRanda	-
gga-let-7j	DNTT	160	-24.12	miRanda	-
gga-miR-128	C9H21orf2	160	-23.03	miRanda	-
gga-let-7a	LTOR3_CHICK	160	-20.82	miRanda	-
gga-miR-181b	HPS3	159	-20.81	miRanda	-
gga-miR-181b	SPG11	159	-27.09	miRanda	-
gga-miR-128	FAM192A	159	-26.57	miRanda	TargetScan
gga-miR-133c	F1NUP6_CHICK	159	-30.14	miRanda	-
gga-miR-133a	THY1	159	-33.17	miRanda	-
gga-miR-128	E1BWX1_CHICK	159	-22.93	miRanda	-
gga-miR-181b	F1P2G1_CHICK	159	-20.39	miRanda	-
gga-let-7a	C11orf54	159	-20.39	miRanda	-
gga-miR-128	5S_rRNA	159	-20.26	miRanda	-
gga-miR-133a	MAP2K2	159	-24.85	miRanda	-
gga-miR-128	ECSCR	159	-20.22	miRanda	-
gga-let-7j	SOMA_CHICK	159	-24.73	miRanda	-
gga-miR-7	LUM_CHICK	159	-20.51	miRanda	-
gga-miR-133a	F1NUP6_CHICK	159	-28.75	miRanda	-
gga-miR-133a	SIK3	159	-24.49	miRanda	-
gga-miR-181b	SHLB2_CHICK	159	-20.09	miRanda	-
gga-miR-128	Q5ZHQ9_CHICK	159	-21.51	miRanda	-
gga-miR-181b	E1BWK1_CHICK	159	-24.53	miRanda	-
gga-miR-133a	NTM	159	-24.49	miRanda	-
gga-miR-133c	THY1	159	-33.17	miRanda	-
gga-miR-181b	NUP188	159	-20.09	miRanda	-
gga-miR-133c	SIK3	159	-24.49	miRanda	-
gga-miR-181b	LIS1_CHICK	159	-21.82	miRanda	-
gga-miR-128	PDE4D	159	-20.46	miRanda	-
gga-miR-128	gga-mir-490	159	-21.3	miRanda	-
gga-miR-133c	NTM	159	-24.49	miRanda	-
gga-miR-135a	F1NYI7_CHICK	159	-22.78	miRanda	-
gga-let-7a	SOMA_CHICK	159	-24.73	miRanda	-
gga-miR-133c	MAP2K2	159	-25.12	miRanda	-
gga-miR-128	EVL	159	-22.75	miRanda	-
gga-let-7j	C11orf54	159	-20.39	miRanda	-
gga-miR-133c	F1NBW6_CHICK	158	-22.43	miRanda	-
gga-miR-101	FGOP2_CHICK	158	-22.13	miRanda	-
gga-miR-128	LRRC8A	158	-22.46	miRanda	-
gga-miR-181b	SENP2	158	-23.85	miRanda	-
gga-miR-181b	gga-let-7j	158	-20.25	miRanda	-
gga-miR-101	ATP10D	158	-20.51	miRanda	MicroCosm
gga-miR-128	CDX1_CHICK	158	-23.76	miRanda	-
gga-miR-101	COMMD8	158	-20.51	miRanda	-
gga-miR-135a	TJP1	158	-20.88	miRanda	-
gga-miR-133a	Q90801_CHICK	158	-21.6	miRanda	-
gga-miR-7	MMP2_CHICK	158	-22.42	miRanda	-
gga-miR-133c	Q90801_CHICK	158	-21.6	miRanda	-
gga-miR-133a	F1NBW6_CHICK	158	-22.31	miRanda	-
gga-miR-128	RNF2	158	-26.26	miRanda	-
gga-miR-133a	Q5F3N4_CHICK	158	-22.95	miRanda	-
gga-miR-181b	IGF2BP2	158	-23.85	miRanda	TargetScan
gga-miR-133a	RAMP1	158	-23.9	miRanda	-
gga-miR-133c	Q5F3N4_CHICK	158	-22.95	miRanda	-
gga-miR-128	HIP1	158	-23.44	miRanda	TargetScan
gga-miR-181b	CDKN2C	158	-21.45	miRanda	-
gga-miR-181b	F1NK17_CHICK	158	-22.01	miRanda	-
gga-miR-133c	RAMP1	158	-24.17	miRanda	-
gga-miR-128	SARNP	158	-22.66	miRanda	-
gga-miR-7	KIAA0226	158	-20.03	miRanda	-
gga-miR-133c	FGFR1	157	-22.66	miRanda	miRNAMap
gga-miR-181b	RYBP	157	-20.24	miRanda	-
gga-miR-133c	TNFRSF13C	157	-27.49	miRanda	-
gga-miR-181b	F1N818_CHICK	157	-20.24	miRanda	-
gga-let-7j	Q9W6E5_CHICK	157	-21.04	miRanda	-
gga-let-7a	Q9W6E5_CHICK	157	-21.04	miRanda	-
gga-let-7j	MYO19	157	-21.36	miRanda	-
gga-miR-133c	ZDHHC16	157	-21.33	miRanda	-
gga-let-7j	GGNB2_CHICK	157	-21.36	miRanda	-
gga-miR-128	Q5ZKU9_CHICK	157	-24.39	miRanda	-
gga-miR-181b	F1P0J0_CHICK	157	-20.85	miRanda	-
gga-miR-181b	CDKN3	157	-21.1	miRanda	-
gga-miR-181b	TAF2	157	-22.62	miRanda	-
gga-miR-133a	FGFR1	157	-22.66	miRanda	-
gga-miR-128	E1BZ07_CHICK	157	-22.6	miRanda	-
gga-miR-133a	ZDHHC16	157	-21.33	miRanda	-
gga-let-7a	MYO19	157	-21.36	miRanda	-
gga-let-7a	PHTF1	157	-21.77	miRanda	-
gga-miR-133a	TNFRSF13C	157	-27.49	miRanda	-
gga-let-7a	GGNB2_CHICK	157	-21.36	miRanda	-
gga-miR-181b	WDR82_CHICK	157	-22.11	miRanda	-
gga-let-7j	PHTF1	157	-21.77	miRanda	-
gga-miR-181b	Q766Y2_CHICK	156	-20.35	miRanda	-
gga-let-7a	ZBTB44	156	-23.94	miRanda	-
gga-miR-133a	Q5ZK96_CHICK	156	-24.83	miRanda	miRNAMap
gga-miR-30c	Q5ZMW1_CHICK	156	-20.18	miRanda	-
gga-let-7j	Q5ZJR6_CHICK	156	-23.28	miRanda	-
gga-miR-7	ZC3HAV1	156	-20.49	miRanda	TargetSpy
gga-miR-133c	Q5ZK96_CHICK	156	-25.1	miRanda	miRNAMap
gga-miR-30c	VAV2	156	-20.64	miRanda	TargetScan
gga-miR-133a	PPAPDC2	156	-23.04	miRanda	-
gga-let-7a	Q5ZJR6_CHICK	156	-23.28	miRanda	-
gga-miR-133c	PPAPDC2	156	-22.89	miRanda	-
gga-miR-30c	RAPGEF1	156	-20.64	miRanda	MicroCosm
gga-miR-133c	ZFAND3	156	-25.1	miRanda	-
gga-let-7j	ZBTB44	156	-23.94	miRanda	-
gga-miR-181b	FAM116A	156	-20.4	miRanda	-
gga-miR-133c	EIF2B5	156	-22.62	miRanda	-
gga-miR-133a	TNR	156	-22.69	miRanda	-
gga-miR-133a	SPG11	156	-27.65	miRanda	-
gga-miR-133a	KIFAP3	156	-22.69	miRanda	MicroCosm
gga-miR-7	Q5ZK41_CHICK	156	-22.32	miRanda	-
gga-miR-133a	ZFAND3	156	-24.83	miRanda	-
gga-miR-133c	SPG11	156	-27.92	miRanda	-
gga-miR-128	C19orf6	156	-22.06	miRanda	-
gga-miR-133c	TNR	156	-22.69	miRanda	-
gga-miR-133a	EIF2B5	156	-22.47	miRanda	-
gga-miR-133c	KIFAP3	156	-22.69	miRanda	MicroCosm
gga-miR-128	CYC_CHICK	156	-20.68	miRanda	-
gga-miR-128	gga-mir-1686	156	-20.61	miRanda	-
gga-miR-128	gga-mir-1589	156	-22.3	miRanda	-
gga-miR-7	C2orf82	156	-22.32	miRanda	-
gga-miR-133a	SH3KBP1	155	-25.57	miRanda	-
gga-let-7a	CHAC2_CHICK	155	-21.68	miRanda	-
gga-let-7a	Q5F3S7_CHICK	155	-20.1	miRanda	-
gga-let-7j	EPHA3	155	-20.99	miRanda	TargetScan
gga-let-7a	TBB6_CHICK	155	-20.1	miRanda	-
gga-miR-133a	CCD61_CHICK	155	-20.93	miRanda	-
gga-miR-133c	F1NWE5_CHICK	155	-24.9	miRanda	-
gga-let-7a	EPHA3	155	-20.99	miRanda	TargetScan
gga-miR-128	CPNE1	155	-20.35	miRanda	-
gga-miR-7	FAM105A	155	-20.53	miRanda	-
gga-let-7j	CHAC2_CHICK	155	-21.68	miRanda	-
gga-miR-133c	SH3KBP1	155	-25.87	miRanda	-
gga-miR-133a	gga-mir-1679	155	-23.27	miRanda	-
gga-miR-7	ATG13	155	-20.48	miRanda	-
gga-miR-128	F1NVC5_CHICK	155	-21.43	miRanda	miRNAMap
gga-miR-133c	gga-mir-1679	155	-23.54	miRanda	-
gga-miR-7	MIEAP_CHICK	155	-20.64	miRanda	-
gga-miR-181b	PHF10	155	-24.37	miRanda	-
gga-miR-133a	ERH	155	-25.05	miRanda	-
gga-let-7j	CDK19	155	-21.87	miRanda	-
gga-miR-133c	ERH	155	-25.01	miRanda	-
gga-miR-133c	CCD61_CHICK	155	-21.3	miRanda	-
gga-let-7j	TBB6_CHICK	155	-20.1	miRanda	-
gga-let-7a	CDK19	155	-21.87	miRanda	-
gga-let-7j	Q5F3S7_CHICK	155	-20.1	miRanda	-
gga-miR-133a	F1NWE5_CHICK	155	-22.96	miRanda	-
gga-let-7j	IL4	154	-21.71	miRanda	-
gga-miR-128	ORC3L	154	-21.41	miRanda	-
gga-miR-128	FAM166A	154	-22.12	miRanda	-
gga-miR-133c	gga-mir-1757	154	-24.39	miRanda	-
gga-miR-133c	C9orf91	154	-25.82	miRanda	-
gga-miR-133c	HMGCL	154	-28.91	miRanda	-
gga-miR-7	KIAA0317	154	-21.01	miRanda	-
gga-miR-133a	CAC1B_CHICK	154	-25.97	miRanda	-
gga-miR-133c	SHROOM3	154	-26.27	miRanda	-
gga-miR-101	PDXK	154	-20.96	miRanda	-
gga-miR-7	NCOA2	154	-21.33	miRanda	-
gga-miR-133a	F1NH08_CHICK	154	-25.57	miRanda	-
gga-miR-133a	F1NH33_CHICK	154	-23.71	miRanda	-
gga-miR-133a	HMGCL	154	-28.64	miRanda	-
gga-miR-133c	CAC1B_CHICK	154	-25.82	miRanda	-
gga-miR-133a	gga-mir-1757	154	-24.39	miRanda	-
gga-let-7j	SLC12A4	154	-21.29	miRanda	-
gga-miR-128	SAR1B	154	-22.42	miRanda	-
gga-miR-128	MTUS1	154	-24.47	miRanda	-
gga-miR-101	SLC17A9	154	-25.45	miRanda	-
gga-miR-128	F1NSD1_CHICK	154	-20.13	miRanda	-
gga-miR-181b	F1NHK4_CHICK	154	-21.58	miRanda	-
gga-miR-133a	C9orf91	154	-25.97	miRanda	-
gga-let-7a	IL4	154	-21.71	miRanda	-
gga-let-7a	SLC12A4	154	-21.29	miRanda	-
gga-miR-133c	F1NH08_CHICK	154	-25.84	miRanda	-
gga-miR-133c	F1NH33_CHICK	154	-23.98	miRanda	-
gga-miR-133a	SHROOM3	154	-26.27	miRanda	-
gga-miR-133a	F1NW16_CHICK	153	-24.84	miRanda	-
gga-miR-128	TBX2	153	-22.38	miRanda	-
gga-let-7a	EEPD1	153	-20.35	miRanda	-
gga-miR-133c	PDE6C	153	-23.16	miRanda	-
gga-let-7j	CPXM2	153	-21.65	miRanda	-
gga-miR-133c	F1NW16_CHICK	153	-24.84	miRanda	-
gga-miR-181b	2013-03-11	153	-20.91	miRanda	-
gga-miR-128	F1NA49_CHICK	153	-26.92	miRanda	-
gga-miR-181b	ZNF622	153	-20.91	miRanda	-
gga-let-7j	EEPD1	153	-20.35	miRanda	-
gga-let-7a	GLL9_CHICK	153	-20.07	miRanda	-
gga-miR-128	LOC396449	153	-22.19	miRanda	-
gga-let-7j	GLL9_CHICK	153	-20.07	miRanda	-
gga-miR-133a	Q5ZIZ5_CHICK	153	-26.73	miRanda	-
gga-miR-133c	Q5ZIZ5_CHICK	153	-26.85	miRanda	-
gga-miR-128	TBC1D22B	153	-20.93	miRanda	MicroCosm
gga-miR-30c	Q5ZMC1_CHICK	153	-22.46	miRanda	miRNAMap
gga-let-7a	CPXM2	153	-21.65	miRanda	-
gga-miR-128	RBM7	153	-20.06	miRanda	-
gga-miR-133a	PDE6C	153	-22.89	miRanda	-
gga-miR-133c	GDI2	152	-23.25	miRanda	-
gga-miR-133a	Q98SE8_CHICK	152	-24.42	miRanda	-
gga-miR-128	RBBP8	152	-20.29	miRanda	-
gga-miR-128	CRLF3	152	-21.81	miRanda	-
gga-miR-133a	Q5ZMC1_CHICK	152	-21.2	miRanda	-
gga-miR-128	GLL13_CHICK	152	-21.89	miRanda	-
gga-let-7a	CRIM1	152	-22.27	miRanda	-
gga-miR-133a	GDI2	152	-23.25	miRanda	-
gga-miR-133c	Q5ZMC1_CHICK	152	-23.04	miRanda	-
gga-miR-7	TUBGCP6	152	-22.39	miRanda	-
gga-miR-128	ADRM1	152	-21.86	miRanda	-
gga-let-7j	CRIM1	152	-22.27	miRanda	-
gga-miR-133c	Q98SE8_CHICK	152	-25.81	miRanda	-
gga-miR-133c	VAMP1	151	-21.13	miRanda	-
gga-let-7j	SNX4	151	-20.97	miRanda	-
gga-miR-128	Q5ZI60_CHICK	151	-21.96	miRanda	-
gga-miR-128	LARP4	151	-20.33	miRanda	TargetScan
gga-miR-133a	VAMP1	151	-20.86	miRanda	-
gga-miR-133a	AFF4	151	-22.25	miRanda	-
gga-miR-128	INTS1	151	-21.1	miRanda	-
gga-miR-181b	F1NVC5_CHICK	151	-21.62	miRanda	-
gga-miR-181b	PLEKHH1	151	-20.63	miRanda	-
gga-miR-128	gga-mir-1463	151	-21.33	miRanda	-
gga-miR-128	C9orf78	151	-21.5	miRanda	-
gga-let-7a	SNX4	151	-20.97	miRanda	-
gga-miR-7	F1NPC7_CHICK	151	-20.88	miRanda	-
gga-miR-133c	AFF4	151	-21.71	miRanda	-
gga-miR-30c	PAPD5	151	-23.56	miRanda	TargetScan
gga-miR-7	SYNCRIP	151	-21.01	miRanda	miRNAMap
gga-miR-128	Q5F445_CHICK	150	-23.17	miRanda	MicroCosm
gga-miR-128	ARID3B	150	-23.17	miRanda	TargetScan
gga-miR-128	ORMDL2	150	-20.93	miRanda	-
gga-miR-128	Q90634_CHICK	150	-20.07	miRanda	-
gga-miR-128	EXOC2	150	-22.06	miRanda	-
gga-let-7j	ARHGEF10L	150	-20.62	miRanda	-
gga-let-7j	Q5F3B6_CHICK	150	-20.62	miRanda	-
gga-miR-181b	DAD1_CHICK	150	-20.59	miRanda	-
gga-miR-128	SLC11A1	150	-20.13	miRanda	-
gga-let-7a	ARHGEF10L	150	-20.62	miRanda	MicroCosm
gga-miR-128	SETD4	150	-22.62	miRanda	-
gga-miR-128	TSPAN9	150	-25.43	miRanda	-
gga-let-7a	Q5F3B6_CHICK	150	-20.62	miRanda	-
gga-miR-181b	F1NDA0_CHICK	150	-22.83	miRanda	miRNAMap
gga-miR-128	HIF1A	150	-22.38	miRanda	-
gga-miR-128	Q98TX6_CHICK	150	-22.06	miRanda	-
gga-miR-133c	ASB1	149	-21.2	miRanda	-
gga-miR-128	PBLD	149	-23.61	miRanda	-
gga-let-7a	LRRC49	149	-23.62	miRanda	-
gga-miR-133c	TENP	149	-24.06	miRanda	-
gga-miR-128	MAP4	149	-20.26	miRanda	-
gga-miR-128	F1P2V9_CHICK	149	-22.34	miRanda	-
gga-miR-133a	TENP	149	-23.79	miRanda	-
gga-miR-181b	CRIM1	149	-20.05	miRanda	TargetScan
gga-let-7j	LRRC49	149	-23.62	miRanda	-
gga-miR-128	THAP4	149	-20.44	miRanda	-
gga-miR-133a	ASB1	149	-21.2	miRanda	-
gga-miR-128	PITPNB	149	-21.69	miRanda	-
gga-miR-133c	ENG	148	-20.99	miRanda	-
gga-miR-133a	TEF_CHICK	148	-24.96	miRanda	-
gga-miR-133c	Q5ZLS0_CHICK	148	-23.73	miRanda	-
gga-miR-133c	TEF_CHICK	148	-26.14	miRanda	-
gga-miR-133a	ENG	148	-20.99	miRanda	-
gga-miR-128	KAP0_CHICK	148	-22.09	miRanda	-
gga-miR-133a	Q5ZLS0_CHICK	148	-23.36	miRanda	-
gga-miR-7	OAF_CHICK	148	-20.6	miRanda	-
gga-miR-133a	DHX40	148	-21.22	miRanda	-
gga-miR-128	FAM20A	148	-22.09	miRanda	-
gga-miR-133c	DHX40	148	-21.22	miRanda	-
gga-miR-128	ITPK1_CHICK	147	-22.65	miRanda	-
gga-miR-133c	ATP6V1C2	147	-20.52	miRanda	-
gga-let-7j	AS3MT	147	-22.2	miRanda	-
gga-miR-133c	LAC_CHICK	147	-21.84	miRanda	-
gga-let-7a	KLHL6	147	-20.43	miRanda	TargetScan
gga-let-7a	Q5ZJ78_CHICK	147	-22.95	miRanda	-
gga-miR-133a	ATP6V1C2	147	-20.52	miRanda	-
gga-miR-128	F1P5K5_CHICK	147	-20.27	miRanda	-
gga-let-7j	Q5ZJ78_CHICK	147	-22.95	miRanda	-
gga-let-7a	AS3MT	147	-22.2	miRanda	-
gga-miR-128	Q1KNA7_CHICK	147	-20.2	miRanda	-
gga-miR-101	F1NPN3_CHICK	147	-20.02	miRanda	-
gga-miR-133a	F1NT03_CHICK	147	-20.52	miRanda	-
gga-miR-133c	SAMSN1	147	-23.59	miRanda	-
gga-miR-133a	LAC_CHICK	147	-21.11	miRanda	-
gga-miR-133c	F1NT03_CHICK	147	-20.52	miRanda	-
gga-miR-133a	AHSA1	147	-27.07	miRanda	-
gga-miR-133c	AHSA1	147	-27.07	miRanda	-
gga-miR-181b	GAS7	147	-21.52	miRanda	TargetScan
gga-miR-181b	ADCK3	147	-20.11	miRanda	-
gga-miR-133a	SAMSN1	147	-23.47	miRanda	-
gga-let-7j	KLHL6	147	-20.43	miRanda	TargetScan
gga-miR-133c	SLC1A4	147	-20.25	miRanda	-
gga-miR-133c	SLC47A2	146	-21.02	miRanda	-
gga-miR-133a	F1P4U1_CHICK	146	-20.1	miRanda	-
gga-miR-133a	GSN	146	-26.41	miRanda	-
gga-miR-133a	SLC47A2	146	-21.17	miRanda	-
gga-miR-133c	F1P4U1_CHICK	146	-20.37	miRanda	-
gga-miR-128	SAMSN1	146	-22.55	miRanda	-
gga-miR-128	TM9SF4	146	-21.3	miRanda	-
gga-miR-133c	GSN	146	-26.68	miRanda	-
gga-miR-128	VSIG10	146	-23.51	miRanda	-
gga-miR-133c	ZMYM3	145	-21.02	miRanda	MicroCosm
gga-miR-133c	IL2RG	145	-21.02	miRanda	-
gga-miR-128	gga-mir-1698	145	-24.78	miRanda	-
gga-miR-133c	SAP30BP	145	-23.12	miRanda	-
gga-miR-133a	SAP30BP	145	-23.66	miRanda	-
gga-miR-133a	SNAPC1	145	-23.08	miRanda	MicroCosm
gga-let-7j	MBOAT1	145	-20.77	miRanda	-
gga-miR-133a	ENPP1	145	-20.27	miRanda	-
gga-miR-133a	Q5ZJA5_CHICK	145	-22	miRanda	-
gga-miR-133a	HIF1A	145	-23.08	miRanda	TargetSpy
gga-miR-133c	HIF1A	145	-22.54	miRanda	TargetSpy
gga-miR-133c	Q90789_CHICK	145	-22.91	miRanda	-
gga-miR-101	RBP7	145	-20.18	miRanda	-
gga-miR-133a	Q90789_CHICK	145	-22.64	miRanda	-
gga-let-7a	MBOAT1	145	-20.77	miRanda	-
gga-miR-133c	SNAPC1	145	-22.54	miRanda	MicroCosm
gga-miR-133c	Q5ZJA5_CHICK	145	-22	miRanda	-
gga-miR-133c	ENPP1	145	-21	miRanda	-
gga-miR-133c	PLK1	144	-21.99	miRanda	-
gga-miR-133a	PLK1	144	-21.72	miRanda	-
gga-miR-133c	GPHR_CHICK	144	-21.85	miRanda	-
gga-miR-128	ST6GALNAC2	144	-20.21	miRanda	-
gga-miR-133c	SPCS2	143	-23.46	miRanda	-
gga-miR-133a	SPCS2	143	-22.73	miRanda	-
gga-miR-133c	FBLIM1	143	-20.54	miRanda	MicroCosm
gga-miR-133c	AKAP9	142	-22.07	miRanda	MirTarget2
gga-miR-133c	F1NMG1_CHICK	142	-26.76	miRanda	-
gga-miR-133a	AKAP9	142	-21.7	miRanda	MirTarget2
gga-miR-133a	TAB1	142	-21.34	miRanda	-
gga-miR-128	ITM2B	142	-21.25	miRanda	-
gga-miR-133c	BBS2	142	-20.75	miRanda	miRNAMap
gga-miR-133c	CDK6	142	-22.07	miRanda	-
gga-miR-133a	F1NMG1_CHICK	142	-26.03	miRanda	-
gga-miR-128	ADAMTS7	142	-20.15	miRanda	-
gga-miR-133c	TAB1	142	-22.07	miRanda	-
gga-miR-133a	CDK6	142	-21.7	miRanda	-
gga-miR-128	F1P526_CHICK	141	-20.03	miRanda	-

## Sheet: CHL3
miRNAs	Target	Score	Minimum Free Energy	Target Prediction Tool	Supported by other tools
gga-miR-16	KANK3	761	-75.87	miRanda	-
gga-miR-16	OPHN1	615	-73.52	miRanda	-
gga-miR-16	DLGAP2	607	-70.64	miRanda	TargetScan
gga-miR-16	F1NHW8_CHICK	599	-57.4	miRanda	-
gga-miR-16	LCOR	599	-62.5	miRanda	TargetScan
gga-miR-181a-5p	CELF1	590	-52.55	miRanda	-
gga-miR-211	GEMIN8	590	-55.59	miRanda	-
gga-miR-204	GEMIN8	590	-55.59	miRanda	-
gga-miR-16	Q5ZKS2_CHICK	585	-62.04	miRanda	-
gga-miR-16	UBAP1	584	-68.35	miRanda	TargetScan
gga-miR-16	FDXR	584	-61.96	miRanda	-
gga-miR-16	KBRS2_CHICK	582	-62.85	miRanda	-
gga-miR-16	SBDS_CHICK	580	-49.3	miRanda	-
gga-miR-181a-5p	F1NFT6_CHICK	485	-57.79	miRanda	-
gga-miR-181a-5p	TRIM36	484	-54.99	miRanda	-
gga-miR-16	KLHL18	473	-61.57	miRanda	MirTarget2
gga-miR-181a-5p	F1NEV4_CHICK	471	-55.57	miRanda	-
gga-miR-16	F1NMF9_CHICK	467	-51.03	miRanda	-
gga-miR-103	DHX36	462	-56.06	miRanda	-
gga-miR-16	F1NA53_CHICK	462	-55.04	miRanda	-
gga-miR-16	MLRM_CHICK	461	-54.75	miRanda	-
gga-miR-16	PSD3	460	-38.67	miRanda	-
gga-miR-103	DPY19L3	460	-52.09	miRanda	-
gga-miR-16	TMEM170A	459	-53.62	miRanda	-
gga-miR-204	EIF2C3	458	-48.99	miRanda	miRNAMap
gga-miR-211	EIF2C3	458	-48.99	miRanda	miRNAMap
gga-miR-16	F1NFY6_CHICK	457	-53.28	miRanda	-
gga-miR-16	PHKA1	457	-53.28	miRanda	TargetScan
gga-miR-181a-5p	FABP1	457	-46.94	miRanda	-
gga-miR-211	FER1L6	456	-53.92	miRanda	-
gga-miR-204	FER1L6	456	-53.92	miRanda	-
gga-miR-103	PCGF6	455	-60.19	miRanda	-
gga-miR-16	PXDNL	455	-48.54	miRanda	-
gga-miR-16	C1orf172	454	-49.06	miRanda	-
gga-miR-196	MFSD6	454	-49.06	miRanda	-
gga-miR-16	TEF_CHICK	454	-44.74	miRanda	-
gga-miR-181a-5p	MED30	452	-36.66	miRanda	-
gga-miR-181a-5p	OSTF1	450	-42.17	miRanda	-
gga-miR-16	SPECC1	449	-44.88	miRanda	-
gga-miR-181a-5p	PYRG2_CHICK	449	-39.62	miRanda	-
gga-miR-181a-5p	Q8JHJ4_CHICK	449	-41.58	miRanda	-
gga-miR-181a-5p	ABHD2	448	-38.7	miRanda	-
gga-miR-181a-5p	F1NIX1_CHICK	447	-43.72	miRanda	-
gga-miR-16	Q5ZHS5_CHICK	444	-44.63	miRanda	-
gga-let-7j	TRA2A	444	-49.83	miRanda	-
gga-let-7a	TRA2A	444	-49.83	miRanda	-
gga-miR-16	F1P3L6_CHICK	443	-47.85	miRanda	-
gga-miR-204	COPS7A	442	-43.03	miRanda	-
gga-miR-211	COPS7A	442	-43.03	miRanda	-
gga-miR-16	Q5ZKZ0_CHICK	442	-50.93	miRanda	-
gga-miR-181a-5p	FBN1	441	-44.54	miRanda	-
gga-miR-211	EMB	441	-40.22	miRanda	MirTarget2
gga-miR-204	EMB	441	-40.22	miRanda	MirTarget2
gga-miR-16	SLC12A4	441	-38.65	miRanda	-
gga-miR-16	PLA2G12B	440	-48.27	miRanda	-
gga-miR-181a-5p	F1NGJ7_CHICK	440	-38.29	miRanda	-
gga-miR-181a-5p	OPHN1	439	-38.95	miRanda	-
gga-miR-16	FAM114A2	438	-51.73	miRanda	-
gga-miR-181a-5p	O93481_CHICK	438	-37.33	miRanda	-
gga-miR-181a-5p	WDFY2	438	-29.8	miRanda	-
gga-miR-16	ZNF598	438	-48.43	miRanda	MirTarget2
gga-miR-181a-5p	Q6PKI7_CHICK	437	-37.14	miRanda	-
gga-miR-16	Q9I8A2_CHICK	437	-42.57	miRanda	-
gga-miR-135a	E1BSN0_CHICK	437	-38.65	miRanda	-
gga-miR-181a-5p	F1NFF6_CHICK	436	-32.43	miRanda	-
gga-miR-16	PCGF6	435	-41.5	miRanda	-
gga-miR-16	gga-let-7j	435	-46.53	miRanda	-
gga-miR-16	SLC27A4	434	-57.36	miRanda	-
gga-miR-204	PPP4R1L	433	-39.25	miRanda	-
gga-miR-211	PPP4R1L	433	-39.25	miRanda	-
gga-miR-16	LBR	431	-45.02	miRanda	-
gga-miR-181a-5p	Q5ZHP0_CHICK	427	-33.11	miRanda	-
gga-miR-16	PHB_CHICK	422	-39.67	miRanda	-
gga-miR-16	Q9PRV3_CHICK	338	-49.65	miRanda	-
gga-miR-16	CPNE1	333	-40.56	miRanda	-
gga-miR-196	NECAP2	332	-36.77	miRanda	-
gga-miR-103	CRLF3	332	-45.09	miRanda	MirTarget2
gga-miR-103	CISD1	326	-42.61	miRanda	TargetScan
gga-miR-103	TFAM	326	-42.61	miRanda	MirTarget2
gga-miR-181a-5p	STRAA_CHICK	325	-37.55	miRanda	-
gga-miR-103	F1NEI7_CHICK	325	-40.53	miRanda	-
gga-miR-16	F1P2X9_CHICK	323	-42.86	miRanda	-
gga-miR-181a-5p	SFT2D2	322	-36.85	miRanda	-
gga-miR-16	Q90817_CHICK	321	-35.68	miRanda	-
gga-miR-16	BAZ2B	320	-43.88	miRanda	-
gga-miR-7	ST7	320	-34.42	miRanda	-
gga-miR-16	F1NBX1_CHICK	320	-39.78	miRanda	-
gga-miR-103	LCOR	319	-53.28	miRanda	TargetScan
gga-miR-16	THAP4	319	-33.52	miRanda	-
gga-miR-103	E1C3M0_CHICK	319	-37.17	miRanda	-
gga-miR-103	PLEKHJ1	319	-45.99	miRanda	-
gga-miR-7	PRKCE	319	-38.07	miRanda	-
gga-let-7j	WDR44	318	-44.58	miRanda	-
gga-let-7a	PFKFB2	318	-41.89	miRanda	-
gga-let-7a	WDR44	318	-44.58	miRanda	-
gga-let-7j	PFKFB2	318	-41.89	miRanda	-
gga-miR-135a	gga-mir-16-2	318	-34.26	miRanda	-
gga-miR-16	MAGI1	316	-36.52	miRanda	-
gga-miR-16	LOC396098	315	-38.5	miRanda	-
gga-miR-135a	Q5ZJ78_CHICK	315	-34.28	miRanda	-
gga-miR-103	Q5ZLM7_CHICK	315	-38.31	miRanda	-
gga-miR-204	INTS1	314	-41.87	miRanda	-
gga-miR-204	F1NNR3_CHICK	314	-39.88	miRanda	-
gga-miR-211	INTS1	314	-41.87	miRanda	-
gga-miR-211	F1NNR3_CHICK	314	-39.88	miRanda	-
gga-miR-16	BAZ1B	314	-40.08	miRanda	-
gga-miR-16	ASNS	313	-36.23	miRanda	-
gga-miR-103	IMMT	312	-49.96	miRanda	-
gga-miR-103	WDR16	312	-37.88	miRanda	-
gga-miR-16	Q5ZII7_CHICK	312	-31.71	miRanda	-
gga-miR-7	F1NJ16_CHICK	312	-37.74	miRanda	-
gga-miR-16	GPR37	311	-31.26	miRanda	-
gga-miR-196	RUNX1T1	311	-32.06	miRanda	-
gga-miR-181a-5p	Q5ZKZ0_CHICK	310	-33.18	miRanda	-
gga-miR-135a	GTF2A1	310	-31.76	miRanda	MirTarget2
gga-miR-181a-5p	CXG1_CHICK	310	-34.57	miRanda	-
gga-miR-103	TWISTNB	310	-35.14	miRanda	-
gga-miR-103	TMEM70	310	-33.26	miRanda	-
gga-miR-196	F1NTT5_CHICK	310	-31.96	miRanda	-
gga-miR-196	Q5ZM06_CHICK	310	-31.96	miRanda	-
gga-miR-103	SPECC1	310	-40.37	miRanda	-
gga-miR-16	F1N8D9_CHICK	310	-33.89	miRanda	-
gga-miR-16	LIN28	309	-33.74	miRanda	-
gga-miR-211	PDZK1	309	-35.14	miRanda	-
gga-miR-204	EREG	309	-34.55	miRanda	-
gga-miR-211	ANKRD44	309	-29.94	miRanda	MirTarget2
gga-miR-204	PDZK1	309	-35.14	miRanda	MicroCosm
gga-miR-103	GOLPH3L	309	-34.87	miRanda	miRNAMap
gga-miR-181a-5p	C4H4orf29	309	-28.2	miRanda	-
gga-miR-103	FDXR	309	-34.84	miRanda	-
gga-miR-204	ANKRD44	309	-29.94	miRanda	MirTarget2
gga-miR-16	STK25	309	-28.8	miRanda	-
gga-miR-16	BOK	309	-28.8	miRanda	-
gga-miR-135a	HMG20A	309	-32.21	miRanda	TargetScan
gga-miR-211	EREG	309	-34.55	miRanda	-
gga-miR-103	C9orf96	309	-41.41	miRanda	-
gga-miR-16	NUD19_CHICK	308	-31.39	miRanda	-
gga-let-7j	PYGO1	308	-36.17	miRanda	-
gga-miR-16	LOC429115	308	-37.63	miRanda	-
gga-miR-16	NDUFS7	308	-39.79	miRanda	-
gga-let-7a	PYGO1	308	-36.17	miRanda	-
gga-miR-16	gga-mir-1678	308	-38.21	miRanda	-
gga-miR-16	KLHL7	308	-37.67	miRanda	-
gga-let-7a	RICTOR	308	-38.45	miRanda	TargetScan
gga-let-7j	RICTOR	308	-38.45	miRanda	TargetScan
gga-miR-16	PABPC1L	308	-31.21	miRanda	-
gga-miR-7	F1NU61_CHICK	308	-37.19	miRanda	-
gga-miR-103	ATP8A1	307	-41.49	miRanda	-
gga-miR-103	DCNL1_CHICK	307	-29.52	miRanda	-
gga-let-7j	C3orf77	307	-32.84	miRanda	-
gga-miR-181a-5p	CPXM2	307	-36.01	miRanda	-
gga-miR-16	Q5F340_CHICK	307	-33.7	miRanda	-
gga-let-7a	C3orf77	307	-32.84	miRanda	-
gga-miR-16	JPH1	307	-26.75	miRanda	TargetScan
gga-miR-103	PRKDC	307	-37.44	miRanda	-
gga-miR-16	F1NS86_CHICK	307	-37.85	miRanda	-
gga-miR-211	PSMC3IP	306	-36.92	miRanda	-
gga-miR-103	CALM_CHICK	306	-38.45	miRanda	-
gga-miR-16	C9orf91	306	-28.79	miRanda	-
gga-miR-16	LGALS8	306	-37.15	miRanda	-
gga-miR-211	COL14A1	306	-38.08	miRanda	-
gga-miR-16	ERH	306	-31.94	miRanda	-
gga-miR-16	ICK	306	-32.74	miRanda	-
gga-miR-204	COL14A1	306	-38.08	miRanda	-
gga-miR-204	PSMC3IP	306	-36.92	miRanda	-
gga-miR-103	HVCN1	306	-37.77	miRanda	TargetSpy
gga-miR-16	CAC1B_CHICK	306	-28.79	miRanda	MicroCosm
gga-miR-181a-5p	PPAP2A	305	-26.79	miRanda	-
gga-miR-181a-5p	F1P037_CHICK	305	-31.35	miRanda	-
gga-miR-7	PCGF6	305	-37.65	miRanda	-
gga-miR-16	F1NEI7_CHICK	305	-29.04	miRanda	-
gga-miR-16	ARFRP1	304	-28.51	miRanda	-
gga-miR-7	HMG20A	304	-27.6	miRanda	-
gga-miR-181a-5p	SLC15A5	304	-28.37	miRanda	-
gga-miR-135a	NDRG4	304	-26.86	miRanda	TargetScan
gga-miR-181a-5p	KANK3	304	-30.16	miRanda	-
gga-miR-204	NDUFAF6	304	-31.34	miRanda	-
gga-miR-16	gga-mir-1720	304	-34.69	miRanda	-
gga-miR-103	O93481_CHICK	304	-32.59	miRanda	-
gga-miR-16	DHX36	304	-33.95	miRanda	-
gga-miR-211	NDUFAF6	304	-31.34	miRanda	-
gga-miR-16	HVCN1	303	-30.78	miRanda	TargetSpy
gga-miR-16	GGNB2_CHICK	303	-32.58	miRanda	-
gga-miR-16	CD8A	303	-33.71	miRanda	-
gga-miR-103	GRB14	303	-30.2	miRanda	-
gga-miR-135a	KIAA1430	303	-29.55	miRanda	-
gga-miR-181a-5p	TRIM59	303	-27.8	miRanda	-
gga-miR-16	MYO19	303	-32.58	miRanda	MirTarget2
gga-miR-204	AP2A2	303	-38.84	miRanda	MirTarget2
gga-miR-16	BOC	303	-29.08	miRanda	-
gga-miR-16	KDM2B	303	-35.42	miRanda	-
gga-miR-204	TROVE2	303	-30.12	miRanda	-
gga-miR-16	ACSS3	303	-35.2	miRanda	-
gga-miR-211	TROVE2	303	-30.12	miRanda	-
gga-miR-211	AP2A2	303	-38.84	miRanda	MirTarget2
gga-miR-181a-5p	GPD1	303	-33.04	miRanda	-
gga-miR-103	E1BUI0_CHICK	303	-35.16	miRanda	-
gga-miR-135a	LBR	302	-27.51	miRanda	-
gga-miR-211	EIF2B5	302	-33.11	miRanda	-
gga-miR-16	Q5F3A7_CHICK	302	-35.07	miRanda	-
gga-miR-16	C1orf88	302	-29.96	miRanda	-
gga-let-7j	TAX1BP3	302	-41.98	miRanda	-
gga-miR-103	F1NU66_CHICK	302	-35.95	miRanda	-
gga-miR-16	FAM40B	302	-35.44	miRanda	-
gga-let-7a	TAX1BP3	302	-41.98	miRanda	-
gga-miR-16	TTC13	302	-26.99	miRanda	-
gga-miR-204	EIF2B5	302	-33.11	miRanda	-
gga-miR-16	F1NP51_CHICK	302	-24.11	miRanda	-
gga-miR-16	gga-mir-1790	302	-31.56	miRanda	-
gga-miR-103	STAG2	301	-37.56	miRanda	-
gga-miR-7	PLA2G12B	301	-29.7	miRanda	-
gga-miR-16	EML1	301	-28.91	miRanda	-
gga-miR-103	ATP5I	301	-34	miRanda	-
gga-miR-181a-5p	Q5ZIY0_CHICK	301	-29.4	miRanda	-
gga-miR-135a	MAGI3	301	-28.81	miRanda	-
gga-miR-16	O93481_CHICK	301	-31.2	miRanda	-
gga-miR-7	Q5ZMP8_CHICK	301	-32.94	miRanda	-
gga-miR-16	LTOR3_CHICK	301	-30.88	miRanda	-
gga-miR-103	KLHDC3	301	-34.78	miRanda	-
gga-miR-181a-5p	WDR43	301	-29.29	miRanda	-
gga-miR-16	EGFR_CHICK	301	-35.2	miRanda	-
gga-miR-135a	PSPH	300	-26.07	miRanda	-
gga-miR-16	OXNAD1	300	-31.32	miRanda	-
gga-miR-204	PHACTR4	300	-37.97	miRanda	-
gga-miR-16	MIOS	300	-30.82	miRanda	-
gga-miR-103	IPO8	300	-35.44	miRanda	MirTarget2
gga-miR-204	ERH	300	-25.79	miRanda	-
gga-miR-16	PTPN6	300	-31.5	miRanda	-
gga-miR-211	ERH	300	-25.79	miRanda	-
gga-miR-135a	F1NU66_CHICK	300	-24.35	miRanda	-
gga-miR-211	PHACTR4	300	-37.97	miRanda	-
gga-miR-181a-5p	gga-mir-1592	299	-26.94	miRanda	-
gga-miR-16	Q5F445_CHICK	299	-39.39	miRanda	-
gga-miR-181a-5p	RNF7	299	-25.98	miRanda	-
gga-miR-16	Q5F419_CHICK	299	-37.63	miRanda	-
gga-miR-16	APOPT1	299	-31.89	miRanda	-
gga-miR-16	KLRAQ1	299	-37.13	miRanda	TargetScan
gga-miR-16	C10orf76	299	-30.27	miRanda	miRNAMap
gga-miR-16	AP4B1	299	-33.56	miRanda	-
gga-miR-16	SLC16A5	299	-29.93	miRanda	-
gga-miR-16	COPE_CHICK	299	-34.1	miRanda	-
gga-miR-181a-5p	F1NT40_CHICK	299	-33.88	miRanda	-
gga-miR-16	FST_CHICK	299	-30.67	miRanda	-
gga-miR-135a	Q5F3Z4_CHICK	298	-29.74	miRanda	-
gga-miR-16	MAGI3	298	-32.55	miRanda	TargetSpy
gga-miR-16	MND1	298	-35.13	miRanda	-
gga-miR-16	ARHGAP22	298	-32.49	miRanda	-
gga-miR-16	ST6GALNAC2	298	-27.9	miRanda	-
gga-miR-16	NXN	298	-38.94	miRanda	-
gga-miR-16	C9orf96	298	-36.42	miRanda	-
gga-miR-181a-5p	KLHL18	298	-29.18	miRanda	-
gga-miR-204	E1C4N9_CHICK	297	-30.35	miRanda	-
gga-miR-211	STAG2	297	-28.58	miRanda	-
gga-miR-204	gga-let-7j	297	-31.12	miRanda	-
gga-miR-181a-5p	F1P1Y9_CHICK	297	-28.76	miRanda	-
gga-miR-181a-5p	DPP6	297	-23.05	miRanda	-
gga-miR-211	F1NC42_CHICK	297	-24.35	miRanda	-
gga-miR-204	STAG2	297	-28.58	miRanda	-
gga-miR-16	CRLF3	297	-34.51	miRanda	MirTarget2
gga-miR-16	LGTN	297	-33.27	miRanda	-
gga-miR-211	gga-let-7j	297	-31.12	miRanda	-
gga-miR-181a-5p	F1NB20_CHICK	297	-32.22	miRanda	-
gga-miR-204	RPS19BP1	297	-22.84	miRanda	TargetSpy
gga-miR-204	Q9W610_CHICK	297	-25.16	miRanda	-
gga-miR-103	Q5ZMI3_CHICK	297	-30.6	miRanda	-
gga-miR-16	IPO13	297	-37.22	miRanda	-
gga-miR-211	E1C4N9_CHICK	297	-30.35	miRanda	-
gga-miR-16	CXG1_CHICK	297	-39.74	miRanda	-
gga-miR-16	PARP6	297	-36.38	miRanda	-
gga-miR-211	Q9W610_CHICK	297	-25.16	miRanda	-
gga-miR-211	RPS19BP1	297	-22.84	miRanda	TargetSpy
gga-miR-204	F1NC42_CHICK	297	-24.35	miRanda	-
gga-miR-181a-5p	Q805A8_CHICK	297	-27.94	miRanda	-
gga-miR-16	Q5F3Z4_CHICK	297	-31.03	miRanda	miRNAMap
gga-miR-16	ABI1	297	-27.8	miRanda	-
gga-miR-181a-5p	Q3HLQ7_CHICK	297	-23.05	miRanda	-
gga-miR-16	F1P4G9_CHICK	296	-34.26	miRanda	-
gga-miR-16	EPHA3	296	-28.41	miRanda	-
gga-miR-181a-5p	Q9I878_CHICK	296	-27.29	miRanda	-
gga-miR-103	E1C3T6_CHICK	296	-33.73	miRanda	-
gga-miR-16	ABCA7	296	-37.08	miRanda	-
gga-miR-103	Q5ZMC5_CHICK	296	-33.1	miRanda	-
gga-miR-16	ASB12	296	-34.4	miRanda	-
gga-miR-181a-5p	EIF2C3	296	-33.06	miRanda	-
gga-miR-16	DPY19L3	296	-28.73	miRanda	-
gga-miR-16	POLR2E	296	-37.08	miRanda	-
gga-miR-16	Q5ZJN9_CHICK	295	-34.59	miRanda	-
gga-miR-204	EPB41L5	295	-27.36	miRanda	TargetScan
gga-miR-181a-5p	C17orf67	295	-24.69	miRanda	-
gga-miR-211	EPB41L5	295	-27.36	miRanda	TargetScan
gga-miR-16	KIAA1033	295	-29.36	miRanda	-
gga-miR-211	C9orf96	295	-28.11	miRanda	-
gga-miR-204	TPST2	295	-34.37	miRanda	-
gga-miR-181a-5p	BAZ1A	295	-26.44	miRanda	-
gga-let-7j	BZW1_CHICK	295	-28.5	miRanda	-
gga-miR-16	AIFM2	295	-31.76	miRanda	-
gga-let-7a	CLK1	295	-28.5	miRanda	-
gga-miR-204	C9orf96	295	-28.11	miRanda	-
gga-miR-16	KCNC4	295	-31.27	miRanda	TargetScan
gga-miR-181a-5p	RL5_CHICK	295	-27.28	miRanda	-
gga-miR-16	F1P278_CHICK	295	-34.9	miRanda	-
gga-let-7j	CLK1	295	-28.5	miRanda	-
gga-miR-181a-5p	XYLT1	295	-30.58	miRanda	-
gga-miR-181a-5p	Q5ZLR9_CHICK	295	-25.81	miRanda	-
gga-miR-211	TPST2	295	-34.37	miRanda	-
gga-miR-16	NEUV_CHICK	295	-30.83	miRanda	-
gga-miR-135a	PLEKHO1	295	-24.63	miRanda	-
gga-miR-16	LMOD2	295	-33.31	miRanda	MirTarget2
gga-miR-181a-5p	AT2A2_CHICK	295	-26.97	miRanda	-
gga-let-7a	BZW1_CHICK	295	-28.5	miRanda	MicroCosm
gga-miR-16	Q7ZT63_CHICK	295	-30.54	miRanda	-
gga-miR-16	KLHDC3	294	-38.85	miRanda	-
gga-miR-181a-5p	MYL3	294	-31	miRanda	-
gga-miR-211	E1BYF1_CHICK	294	-29.01	miRanda	-
gga-miR-16	ADAMTS7	294	-37.84	miRanda	-
gga-miR-16	MAFG_CHICK	294	-35.55	miRanda	-
gga-miR-103	GPHR_CHICK	294	-38.33	miRanda	-
gga-miR-181a-5p	F1NP73_CHICK	294	-27.59	miRanda	-
gga-miR-181a-5p	PITPNB	294	-25.96	miRanda	-
gga-miR-204	E1BYF1_CHICK	294	-29.01	miRanda	-
gga-miR-16	SH2D3C	294	-37.7	miRanda	-
gga-miR-16	PDZK1	294	-25	miRanda	-
gga-miR-16	TCFL5	294	-29.99	miRanda	-
gga-miR-16	TOM1_CHICK	294	-32.15	miRanda	-
gga-miR-16	RFTN2	294	-29.07	miRanda	-
gga-miR-16	BRAF_CHICK	294	-30.42	miRanda	-
gga-miR-16	C3orf77	294	-26.95	miRanda	-
gga-miR-16	PSPH	294	-33.06	miRanda	-
gga-miR-181a-5p	gga-mir-1625	294	-25.96	miRanda	-
gga-miR-181a-5p	VPS39	294	-21.7	miRanda	-
gga-miR-16	BCLAF1	293	-25.44	miRanda	-
gga-miR-204	CPXM2	293	-31.4	miRanda	-
gga-miR-204	C4H4orf29	293	-28.08	miRanda	-
gga-miR-211	C4H4orf29	293	-28.08	miRanda	-
gga-miR-16	KLHL21	293	-36.5	miRanda	-
gga-miR-211	CPXM2	293	-31.4	miRanda	-
gga-miR-16	MYO1D	293	-33.53	miRanda	-
gga-miR-16	SPG11	293	-31.31	miRanda	-
gga-miR-16	FAM101B	293	-25.77	miRanda	TargetScan
gga-miR-7	NUFIP1	293	-27	miRanda	MirTarget2
gga-miR-181a-5p	Q5ZKZ3_CHICK	293	-24.23	miRanda	-
gga-miR-16	E1BZ79_CHICK	293	-28.93	miRanda	-
gga-miR-16	C6orf203	293	-30.06	miRanda	-
gga-miR-16	NPTX1	292	-28.26	miRanda	-
gga-miR-103	B4GALT5	292	-30.4	miRanda	-
gga-miR-16	SCARNA4	292	-33.88	miRanda	-
gga-miR-181a-5p	NTCP7_CHICK	292	-29.39	miRanda	-
gga-miR-16	ETFA	292	-32.2	miRanda	-
gga-miR-16	NECAP2	292	-23.33	miRanda	-
gga-miR-16	O12939_CHICK	292	-35.43	miRanda	-
gga-miR-16	F1NHM4_CHICK	292	-27.91	miRanda	-
gga-miR-16	F1NIA5_CHICK	292	-23.98	miRanda	-
gga-miR-16	CD3D	292	-25.36	miRanda	-
gga-miR-16	PXK	292	-27.5	miRanda	-
gga-miR-181a-5p	NUFIP1	292	-27.95	miRanda	-
gga-miR-16	Q5ZIB3_CHICK	292	-41.6	miRanda	-
gga-miR-181a-5p	F1NAP6_CHICK	292	-29.72	miRanda	-
gga-miR-135a	C3orf55	292	-27.8	miRanda	-
gga-miR-16	OMA1	292	-30.19	miRanda	-
gga-miR-16	CCDC98	292	-29.31	miRanda	-
gga-miR-16	F1NAD3_CHICK	292	-36.16	miRanda	-
gga-miR-16	CLINT1	291	-27.23	miRanda	-
gga-miR-16	WDR82_CHICK	291	-31.11	miRanda	-
gga-miR-16	gga-mir-1453	291	-28.36	miRanda	-
gga-miR-16	DPYSL4	291	-25.3	miRanda	-
gga-miR-196	TRA2A	291	-25.2	miRanda	-
gga-miR-16	E1C3M0_CHICK	291	-27.98	miRanda	-
gga-miR-16	ROCK1	291	-35.75	miRanda	-
gga-miR-16	PRAM1	291	-23.8	miRanda	-
gga-miR-135a	YLPM1	291	-24.48	miRanda	-
gga-miR-135a	LTBP1	291	-24.59	miRanda	-
gga-miR-16	RAVER2	291	-30.18	miRanda	MirTarget2
gga-miR-16	FAM118B	291	-32.44	miRanda	-
gga-miR-181a-5p	ASB12	291	-25.59	miRanda	-
gga-miR-16	MAK16	291	-28.6	miRanda	-
gga-miR-103	5S_rRNA	291	-29.07	miRanda	-
gga-let-7j	SECR_CHICK	290	-28.12	miRanda	-
gga-miR-181a-5p	Q6V7V7_CHICK	290	-24.17	miRanda	-
gga-miR-16	RSFR_CHICK	290	-30.73	miRanda	MicroCosm
gga-miR-16	RIC8A_CHICK	290	-31.62	miRanda	-
gga-miR-16	TP53TG5	290	-30.01	miRanda	-
gga-miR-16	WDR48_CHICK	290	-27.25	miRanda	-
gga-miR-16	TMEM70	290	-25.51	miRanda	-
gga-miR-16	TNRC6A	290	-32.21	miRanda	-
gga-let-7a	SECR_CHICK	290	-28.12	miRanda	-
gga-miR-103	TEF_CHICK	290	-42.68	miRanda	-
gga-miR-16	APLP2	290	-26.33	miRanda	-
gga-miR-204	Q6PKI7_CHICK	290	-25.11	miRanda	-
gga-miR-211	Q6PKI7_CHICK	290	-25.11	miRanda	-
gga-miR-103	COQ2	290	-32.67	miRanda	-
gga-miR-16	Q5ZMC1_CHICK	290	-27.62	miRanda	miRNAMap
gga-miR-16	CLDN10	289	-28.68	miRanda	-
gga-miR-16	TNNI1	289	-30.08	miRanda	-
gga-miR-204	C10orf57	289	-22.81	miRanda	-
gga-miR-211	TIAL1	289	-23.02	miRanda	-
gga-miR-103	gga-let-7j	289	-31.85	miRanda	-
gga-miR-204	TIAL1	289	-23.02	miRanda	-
gga-miR-211	C10orf57	289	-22.81	miRanda	-
gga-miR-16	COPS7A	289	-32.13	miRanda	TargetScan
gga-miR-16	TUBGCP4	289	-28.85	miRanda	-
gga-miR-16	CSRP1_CHICK	289	-30.08	miRanda	-
gga-miR-16	F1NCR3_CHICK	289	-30.1	miRanda	-
gga-miR-181a-5p	C9orf174	289	-22.45	miRanda	-
gga-miR-16	F1NJ97_CHICK	289	-25.13	miRanda	-
gga-miR-16	TMEM38A	289	-28.03	miRanda	MirTarget2
gga-miR-103	PLA2G12B	289	-36.32	miRanda	-
gga-miR-181a-5p	DGCR8	288	-23.29	miRanda	-
gga-miR-16	CITE3_CHICK	288	-30.4	miRanda	-
gga-miR-16	PDZ11_CHICK	288	-30.27	miRanda	-
gga-miR-181a-5p	RAF1_CHICK	288	-26.69	miRanda	-
gga-miR-181a-5p	E1AWU3_CHICK	288	-24.9	miRanda	-
gga-miR-16	SH2D4A	288	-32.17	miRanda	-
gga-miR-16	TBX5_CHICK	288	-33.74	miRanda	-
gga-miR-16	TCTE3	288	-33.13	miRanda	-
gga-miR-103	FKBP6	288	-30.46	miRanda	-
gga-miR-16	Q9PWN0_CHICK	288	-28.84	miRanda	-
gga-miR-16	BSDC1	287	-27.4	miRanda	TargetScan
gga-miR-16	E1C3T6_CHICK	287	-29.22	miRanda	-
gga-miR-16	C17orf75	287	-30.03	miRanda	-
gga-miR-181a-5p	PPID	287	-26.86	miRanda	-
gga-miR-204	SPPL3	287	-22.7	miRanda	-
gga-miR-211	SPPL3	287	-22.7	miRanda	-
gga-miR-16	PKN3	287	-25.47	miRanda	-
gga-miR-181a-5p	C10orf57	287	-27.01	miRanda	-
gga-miR-204	C8orf33	287	-34.75	miRanda	-
gga-miR-16	Q5F487_CHICK	287	-32.07	miRanda	-
gga-miR-16	FBXW5	287	-31.05	miRanda	-
gga-miR-211	C8orf33	287	-34.75	miRanda	-
gga-miR-204	RBM19	286	-24.47	miRanda	-
gga-miR-16	FAM166A	286	-36	miRanda	-
gga-miR-16	CHMP7	286	-35.42	miRanda	-
gga-miR-181a-5p	STAG1	286	-27.31	miRanda	-
gga-miR-204	PDS5B	286	-25.21	miRanda	-
gga-miR-16	DHX40	286	-22.59	miRanda	-
gga-miR-16	L3MBTL2	286	-32.02	miRanda	-
gga-miR-16	ZBTB8B	286	-27.16	miRanda	-
gga-miR-211	RBM19	286	-24.47	miRanda	-
gga-miR-211	PDS5B	286	-25.21	miRanda	-
gga-miR-16	PLEKHJ1	285	-35.83	miRanda	MirTarget2
gga-miR-181a-5p	SMU1_CHICK	285	-25.36	miRanda	-
gga-miR-135a	EGFR_CHICK	285	-22.57	miRanda	-
gga-miR-16	ATP5I	285	-22.91	miRanda	-
gga-miR-16	LRRC49	285	-28.44	miRanda	-
gga-miR-181a-5p	APOPT1	285	-21.53	miRanda	-
gga-miR-181a-5p	SGOL2	285	-21.02	miRanda	-
gga-miR-16	CPEB3	285	-24.48	miRanda	MirTarget2
gga-miR-16	CPN1	285	-31.88	miRanda	-
gga-miR-181a-5p	Q5ZMI3_CHICK	285	-22.03	miRanda	-
gga-miR-181a-5p	F1NJ16_CHICK	284	-20.29	miRanda	-
gga-miR-16	TNS1	284	-24.43	miRanda	-
gga-miR-16	Q5ZMC5_CHICK	284	-24.09	miRanda	-
gga-miR-16	MTRF1	284	-25.87	miRanda	-
gga-miR-16	ZAP70	284	-29.41	miRanda	-
gga-miR-16	GRP78_CHICK	283	-27.82	miRanda	-
gga-miR-16	SAP30BP	283	-30.12	miRanda	-
gga-miR-16	gga-mir-1747	283	-30.3	miRanda	-
gga-miR-16	TBC1D1	283	-24.89	miRanda	-
gga-miR-16	CXorf9	283	-32.44	miRanda	-
gga-miR-16	F1P1S8_CHICK	283	-27.82	miRanda	-
gga-miR-135a	HHATL	283	-23.28	miRanda	-
gga-miR-16	COTL1	283	-29.33	miRanda	-
gga-miR-181a-5p	CA13	282	-20.12	miRanda	-
gga-miR-16	VAC14	282	-25.5	miRanda	-
gga-miR-16	GOLPH3L	282	-32.94	miRanda	-
gga-miR-16	AGTRAP	282	-25.76	miRanda	-
gga-miR-16	F1NYE6_CHICK	281	-26.21	miRanda	-
gga-miR-16	AKR1D1	281	-26.1	miRanda	-
gga-miR-16	ESRP2_CHICK	281	-27.2	miRanda	-
gga-miR-16	PRKCH	281	-30.25	miRanda	-
gga-miR-181a-5p	ASMT	281	-25.14	miRanda	-
gga-miR-103	LBR	280	-27.7	miRanda	-
gga-miR-16	ICMT	280	-31.23	miRanda	-
gga-miR-103	MGST1	184	-28.92	miRanda	MicroCosm
gga-miR-181a-5p	RL35_CHICK	183	-27.22	miRanda	-
gga-miR-103	F1NXV9_CHICK	183	-30.37	miRanda	-
gga-miR-103	Q5F3K6_CHICK	183	-30.37	miRanda	-
gga-miR-16	gga-mir-15b	180	-25.45	miRanda	-
gga-miR-16	gga-mir-15a	179	-28.03	miRanda	-
gga-miR-103	EIF4G1	179	-25.28	miRanda	-
gga-miR-103	B0FYW9_CHICK	178	-26.58	miRanda	-
gga-miR-16	E1C4M3_CHICK	178	-21.89	miRanda	-
gga-miR-103	UB2V2_CHICK	177	-29.46	miRanda	-
gga-miR-7	CDK15	175	-21.66	miRanda	-
gga-miR-103	DCUN1D4	175	-25.41	miRanda	MicroCosm
gga-miR-103	LIN28	174	-27.39	miRanda	-
gga-miR-16	LPCAT1	174	-23.3	miRanda	-
gga-miR-196	Q3MUH5_CHICK	174	-21.99	miRanda	-
gga-miR-7	TM9SF3	172	-23.22	miRanda	-
gga-miR-16	LOC419112	172	-21.39	miRanda	-
gga-let-7j	SEC31B	172	-27.97	miRanda	TargetScan
gga-let-7a	SEC31B	172	-27.97	miRanda	TargetScan
gga-miR-135a	MPHOSPH8	172	-24.03	miRanda	-
gga-miR-204	SUB1	171	-23.94	miRanda	-
gga-miR-211	SUB1	171	-23.94	miRanda	-
gga-miR-16	TNMD	170	-22.66	miRanda	-
gga-miR-7	RIPK1	170	-24.61	miRanda	-
gga-miR-7	TAB1	170	-20.64	miRanda	-
gga-miR-196	MAD2L1	170	-23.31	miRanda	-
gga-miR-181a-5p	MBNL1_CHICK	170	-20.31	miRanda	-
gga-miR-204	NPTX1	170	-21.63	miRanda	TargetScan
gga-miR-7	NQO2	170	-24.61	miRanda	-
gga-miR-7	E1C8M1_CHICK	170	-22.33	miRanda	-
gga-miR-196	ANXA5_CHICK	170	-23.31	miRanda	MicroCosm
gga-miR-211	NPTX1	170	-21.63	miRanda	TargetScan
gga-miR-103	C5orf25	169	-22.62	miRanda	MicroCosm
gga-miR-196	GTF2A1	169	-22.43	miRanda	-
gga-miR-103	XPC	169	-24.21	miRanda	-
gga-miR-181a-5p	FAM169B	169	-21.66	miRanda	-
gga-miR-204	FAM96B	169	-23.01	miRanda	-
gga-miR-181a-5p	CHAF1B	169	-23.55	miRanda	-
gga-miR-135a	NDUFAF6	169	-22.04	miRanda	-
gga-miR-211	FAM96B	169	-23.01	miRanda	-
gga-miR-181a-5p	PLEKHG7	168	-20.12	miRanda	-
gga-miR-135a	F1P4Q0_CHICK	168	-25.2	miRanda	-
gga-miR-135a	PDE1C	168	-22.25	miRanda	-
gga-miR-16	CTNS	168	-20.74	miRanda	-
gga-miR-181a-5p	FAM32A	168	-22.63	miRanda	-
gga-let-7j	LIN7A	168	-24.27	miRanda	-
gga-miR-135a	BBS9	168	-22.25	miRanda	MicroCosm
gga-miR-211	F1NR67_CHICK	168	-21.82	miRanda	-
gga-let-7a	LIN7A	168	-24.27	miRanda	-
gga-miR-103	E1BS67_CHICK	168	-29.17	miRanda	-
gga-miR-204	CHMP2B	168	-21.82	miRanda	TargetSpy
gga-miR-135a	PSTPIP1	168	-20.4	miRanda	-
gga-miR-135a	NALCN	168	-20.24	miRanda	-
gga-miR-16	RHPN1	168	-22.68	miRanda	-
gga-miR-211	CHMP2B	168	-21.82	miRanda	TargetSpy
gga-miR-204	F1NR67_CHICK	168	-21.82	miRanda	-
gga-miR-7	C5orf34	168	-21.97	miRanda	-
gga-miR-211	GNB1L	167	-27.82	miRanda	-
gga-miR-181a-5p	FAM116A	167	-21.53	miRanda	-
gga-miR-211	Q5ZLB2_CHICK	167	-29	miRanda	-
gga-miR-7	PDCL3	167	-22.81	miRanda	-
gga-miR-16	SFI1	167	-22.23	miRanda	-
gga-miR-103	RAD51_CHICK	167	-27.19	miRanda	miRNAMap
gga-miR-204	E1BQL7_CHICK	167	-24.11	miRanda	-
gga-miR-135a	MFSD4	167	-24.09	miRanda	-
gga-miR-211	LMOD3	167	-24.43	miRanda	TargetScan
gga-miR-16	PPAPDC3	167	-20.35	miRanda	-
gga-miR-135a	Q6V7V7_CHICK	167	-20.35	miRanda	-
gga-miR-211	E1BQL7_CHICK	167	-24.11	miRanda	-
gga-miR-7	RNF13	167	-20.2	miRanda	-
gga-miR-204	LMOD3	167	-24.43	miRanda	TargetScan
gga-miR-204	GNB1L	167	-27.82	miRanda	-
gga-miR-103	DPF3	167	-24.05	miRanda	MirTarget2
gga-miR-103	Q5ZK41_CHICK	167	-25.59	miRanda	-
gga-miR-204	Q5ZLB2_CHICK	167	-29	miRanda	-
gga-miR-196	Q5ZIG5_CHICK	166	-20.32	miRanda	-
gga-miR-16	INPP4A	166	-20.34	miRanda	-
gga-miR-196	Q98SE2_CHICK	166	-22.46	miRanda	-
gga-miR-103	FAM114A2	166	-27.93	miRanda	-
gga-miR-16	TAX1BP3	166	-20.61	miRanda	-
gga-miR-211	GATAD1	166	-21.56	miRanda	-
gga-miR-16	IMA1_CHICK	166	-21.55	miRanda	-
gga-miR-16	MOSPD1	166	-21.71	miRanda	-
gga-miR-196	CRYAA_CHICK	166	-22.46	miRanda	-
gga-miR-204	GATAD1	166	-21.56	miRanda	-
gga-miR-135a	F1NH88_CHICK	165	-20.82	miRanda	-
gga-miR-211	C17orf105	165	-20.48	miRanda	-
gga-let-7j	Q5ZJG2_CHICK	165	-20.28	miRanda	-
gga-miR-103	METTL9	165	-21.14	miRanda	-
gga-miR-204	TOX3	165	-20.03	miRanda	MirTarget2
gga-miR-103	GBA2	165	-22.85	miRanda	MicroCosm
gga-miR-211	TOX3	165	-20.03	miRanda	MirTarget2
gga-miR-135a	KLRAQ1	165	-24.12	miRanda	-
gga-miR-135a	Q5ZHS5_CHICK	165	-24.12	miRanda	-
gga-miR-196	NDUFA11	165	-25.15	miRanda	-
gga-let-7a	Q5ZJG2_CHICK	165	-20.28	miRanda	-
gga-miR-204	C17orf105	165	-20.48	miRanda	-
gga-miR-103	SASH1	165	-22.9	miRanda	-
gga-let-7a	SKA3	164	-20.47	miRanda	-
gga-miR-181a-5p	GAPVD1	164	-20.12	miRanda	-
gga-miR-181a-5p	Q5QHR9_CHICK	164	-20.62	miRanda	-
gga-miR-103	BUB1B	164	-21.34	miRanda	MirTarget2
gga-let-7a	TRRAP	164	-21.16	miRanda	-
gga-miR-103	B3GNTL1	164	-22.06	miRanda	-
gga-miR-16	gga-mir-15c	164	-21.41	miRanda	-
gga-miR-16	F1P1Y9_CHICK	164	-24.2	miRanda	-
gga-let-7j	SKA3	164	-20.47	miRanda	-
gga-miR-103	SYPL1	164	-21.57	miRanda	-
gga-miR-211	FAM114A2	164	-20.97	miRanda	-
gga-miR-204	FAM114A2	164	-20.97	miRanda	-
gga-let-7j	TRRAP	164	-21.16	miRanda	-
gga-miR-204	TRIM8	164	-23.64	miRanda	-
gga-miR-103	F1NMB3_CHICK	164	-30	miRanda	-
gga-miR-181a-5p	RRM2B	164	-23.65	miRanda	-
gga-miR-103	FA2H	164	-26.47	miRanda	-
gga-miR-211	TRIM8	164	-23.64	miRanda	-
gga-miR-204	NASP	163	-22.83	miRanda	-
gga-miR-103	CAMK4	163	-22.53	miRanda	-
gga-miR-211	PRDX1_CHICK	163	-20.93	miRanda	miRNAMap
gga-miR-211	NASP	163	-22.83	miRanda	-
gga-miR-211	AKR1A1	163	-22.83	miRanda	MirTarget2
gga-miR-181a-5p	F1NUM9_CHICK	163	-21.65	miRanda	-
gga-miR-103	MRPL40	163	-22.03	miRanda	-
gga-miR-204	PRDX1_CHICK	163	-20.93	miRanda	miRNAMap
gga-miR-16	EPS15	163	-20.73	miRanda	-
gga-miR-181a-5p	F1NHK4_CHICK	163	-22.68	miRanda	-
gga-miR-211	SPCS2	163	-29.4	miRanda	-
gga-miR-204	NUP205	163	-20.28	miRanda	-
gga-miR-211	TUSC5	163	-21.63	miRanda	-
gga-miR-204	SPCS2	163	-29.4	miRanda	-
gga-miR-204	AKR1A1	163	-22.83	miRanda	MirTarget2
gga-miR-211	NUP205	163	-20.28	miRanda	-
gga-miR-103	GTF2H1	163	-28.14	miRanda	-
gga-miR-103	SUMO2_CHICK	163	-23.52	miRanda	-
gga-miR-204	TUSC5	163	-21.63	miRanda	-
gga-miR-16	DPF3	162	-20.44	miRanda	-
gga-miR-103	ACP2	162	-23.67	miRanda	-
gga-let-7j	Q9DEX4_CHICK	162	-21.77	miRanda	-
gga-miR-181a-5p	MRPL27	162	-20.15	miRanda	-
gga-miR-204	EFHD2	162	-20.73	miRanda	-
gga-miR-211	CCDC88C	162	-20.85	miRanda	-
gga-miR-103	ST13	162	-20.29	miRanda	TargetScan
gga-let-7a	Q9DEX4_CHICK	162	-21.77	miRanda	-
gga-miR-211	EFHD2	162	-20.73	miRanda	-
gga-miR-204	CCDC88C	162	-20.85	miRanda	-
gga-miR-16	ACOT11	162	-21.51	miRanda	-
gga-miR-181a-5p	PIK3C2G	162	-21.9	miRanda	-
gga-miR-181a-5p	HVCN1	162	-22.43	miRanda	-
gga-miR-103	TMM18_CHICK	162	-20.07	miRanda	-
gga-miR-103	FAM116B	162	-25.13	miRanda	-
gga-let-7j	F1NGR8_CHICK	161	-22	miRanda	-
gga-let-7j	F1NB19_CHICK	161	-22.08	miRanda	-
gga-let-7j	RAB14_CHICK	161	-22.66	miRanda	-
gga-miR-103	Q9DDD3_CHICK	161	-23.1	miRanda	-
gga-miR-7	F1NHK4_CHICK	161	-23.95	miRanda	-
gga-miR-103	C19orf6	161	-26	miRanda	-
gga-miR-16	Q5ZMJ6_CHICK	161	-20.44	miRanda	-
gga-miR-211	NECAP2	161	-26.48	miRanda	-
gga-miR-181a-5p	HOP_CHICK	161	-23.62	miRanda	-
gga-miR-103	FAM70A	161	-22.47	miRanda	-
gga-miR-103	AP3M2	161	-24.21	miRanda	-
gga-miR-204	NECAP2	161	-26.48	miRanda	-
gga-miR-103	Q98SE2_CHICK	161	-21.98	miRanda	-
gga-miR-103	ALC	161	-22.31	miRanda	-
gga-miR-7	LTBP1	161	-24.89	miRanda	-
gga-miR-103	IFT172	161	-20.5	miRanda	-
gga-let-7a	RAB14_CHICK	161	-22.66	miRanda	-
gga-let-7a	F1NB19_CHICK	161	-22.08	miRanda	-
gga-miR-103	BPNT1	161	-25.66	miRanda	-
gga-let-7a	F1NGR8_CHICK	161	-22	miRanda	-
gga-miR-16	UBAP1L	161	-22.08	miRanda	-
gga-miR-7	HINFP	161	-26.2	miRanda	-
gga-miR-135a	LIG1	161	-23.04	miRanda	-
gga-miR-103	AKAP14	161	-25.28	miRanda	-
gga-miR-103	CRYAA_CHICK	161	-21.98	miRanda	-
gga-miR-181a-5p	GAS7	160	-21.49	miRanda	-
gga-miR-181a-5p	Q91429_CHICK	160	-20.72	miRanda	-
gga-miR-103	MINPP1	160	-23	miRanda	-
gga-miR-204	COPE_CHICK	160	-21.22	miRanda	-
gga-miR-7	KIAA0528	160	-20.56	miRanda	MicroCosm
gga-miR-7	FNDC3B	160	-21.07	miRanda	-
gga-miR-211	EXOSC7	160	-21.2	miRanda	-
gga-miR-7	gga-let-7j	160	-20.84	miRanda	-
gga-miR-103	SHISA2	160	-20.58	miRanda	-
gga-let-7j	LTOR3_CHICK	160	-20.82	miRanda	-
gga-miR-181a-5p	LIS1_CHICK	160	-20.07	miRanda	-
gga-miR-211	COPE_CHICK	160	-21.22	miRanda	-
gga-let-7a	DNTT	160	-24.12	miRanda	-
gga-miR-181a-5p	SOGA2	160	-20.72	miRanda	-
gga-miR-204	F1NA53_CHICK	160	-21.22	miRanda	-
gga-miR-16	TDRD7_CHICK	160	-21.28	miRanda	-
gga-miR-211	F1NA53_CHICK	160	-21.22	miRanda	-
gga-miR-16	HMGCL	160	-22.81	miRanda	-
gga-miR-7	P79783_CHICK	160	-20.56	miRanda	-
gga-miR-135a	TSNAX	160	-21.15	miRanda	-
gga-miR-181a-5p	USP10	160	-22.77	miRanda	-
gga-miR-204	EXOSC7	160	-21.2	miRanda	-
gga-let-7j	DNTT	160	-24.12	miRanda	-
gga-miR-181a-5p	SPG11	160	-27.24	miRanda	-
gga-miR-16	DHX33	160	-21.69	miRanda	-
gga-let-7a	LTOR3_CHICK	160	-20.82	miRanda	-
gga-miR-16	Q5ZLR9_CHICK	160	-20.53	miRanda	-
gga-miR-204	F1NWE7_CHICK	159	-21.92	miRanda	-
gga-miR-16	SMC4	159	-20.1	miRanda	miRNAMap
gga-miR-204	CD44	159	-24.63	miRanda	-
gga-miR-16	EDARADD	159	-21.14	miRanda	MirTarget2
gga-miR-204	Q5F4B4_CHICK	159	-21.67	miRanda	-
gga-miR-16	E1C0Q9_CHICK	159	-22.44	miRanda	-
gga-miR-204	PRPS2_CHICK	159	-22.87	miRanda	-
gga-miR-211	E1BQJ8_CHICK	159	-20.71	miRanda	-
gga-miR-103	FST_CHICK	159	-24.44	miRanda	-
gga-miR-103	VPS45	159	-25.52	miRanda	-
gga-miR-204	E1BQJ8_CHICK	159	-20.71	miRanda	-
gga-let-7a	C11orf54	159	-20.39	miRanda	-
gga-miR-103	Q5ZME3_CHICK	159	-23.15	miRanda	-
gga-let-7j	SOMA_CHICK	159	-24.73	miRanda	-
gga-miR-7	LUM_CHICK	159	-20.51	miRanda	-
gga-miR-211	PRPS2_CHICK	159	-22.87	miRanda	-
gga-miR-103	Q3HLQ7_CHICK	159	-22.89	miRanda	-
gga-miR-103	RAP2C	159	-20.29	miRanda	TargetScan
gga-miR-16	Q9DEX2_CHICK	159	-20.63	miRanda	-
gga-miR-16	TSC2	159	-22.44	miRanda	-
gga-miR-103	HEATR3	159	-23.15	miRanda	-
gga-miR-211	Q5F4B4_CHICK	159	-21.67	miRanda	-
gga-miR-211	F1NWE7_CHICK	159	-21.92	miRanda	-
gga-miR-135a	F1NYI7_CHICK	159	-22.78	miRanda	-
gga-let-7a	SOMA_CHICK	159	-24.73	miRanda	-
gga-miR-16	C3orf55	159	-20.1	miRanda	-
gga-miR-181a-5p	Q5ZJM2_CHICK	159	-23.26	miRanda	-
gga-miR-211	CD44	159	-24.63	miRanda	-
gga-let-7j	C11orf54	159	-20.39	miRanda	-
gga-miR-16	LEMD2	158	-22.57	miRanda	-
gga-miR-211	C16orf48	158	-20.3	miRanda	-
gga-miR-204	C16orf48	158	-20.3	miRanda	-
gga-miR-211	PPIL4	158	-24.34	miRanda	miRNAMap
gga-miR-103	GUC1A_CHICK	158	-24.24	miRanda	-
gga-miR-103	OGFOD2	158	-23	miRanda	-
gga-miR-103	Q6ZXJ6_CHICK	158	-21.13	miRanda	-
gga-miR-103	F1NKZ6_CHICK	158	-21.66	miRanda	-
gga-miR-135a	TJP1	158	-20.88	miRanda	-
gga-miR-103	CCDC103	158	-21.73	miRanda	-
gga-miR-7	MMP2_CHICK	158	-22.42	miRanda	-
gga-miR-16	F1N816_CHICK	158	-23.46	miRanda	-
gga-miR-103	DLGAP2	158	-27.58	miRanda	TargetScan
gga-miR-204	PCNT	158	-22.88	miRanda	-
gga-miR-103	TTC36	158	-20.96	miRanda	-
gga-miR-103	U5S1_CHICK	158	-21.73	miRanda	-
gga-miR-204	PPIL4	158	-24.34	miRanda	miRNAMap
gga-miR-211	Q2MHD2_CHICK	158	-23.19	miRanda	-
gga-miR-204	Q2MHD2_CHICK	158	-23.19	miRanda	MicroCosm
gga-miR-103	TIMM17A	158	-28.53	miRanda	-
gga-miR-196	CCP110	158	-22.29	miRanda	-
gga-miR-211	PCNT	158	-22.88	miRanda	-
gga-miR-7	KIAA0226	158	-20.03	miRanda	-
gga-miR-103	PDGFRL	158	-20.07	miRanda	-
gga-miR-16	FSTL1	157	-20.45	miRanda	-
gga-miR-204	DHX30	157	-24.48	miRanda	-
gga-miR-211	MK09_CHICK	157	-20.23	miRanda	-
gga-miR-103	F1NNR3_CHICK	157	-21.25	miRanda	-
gga-let-7j	Q9W6E5_CHICK	157	-21.04	miRanda	-
gga-let-7a	Q9W6E5_CHICK	157	-21.04	miRanda	-
gga-let-7j	MYO19	157	-21.36	miRanda	-
gga-let-7j	GGNB2_CHICK	157	-21.36	miRanda	-
gga-miR-204	RFTN2	157	-20.71	miRanda	-
gga-miR-103	gga-mir-1805	157	-21.21	miRanda	-
gga-miR-103	WDR82_CHICK	157	-21.99	miRanda	-
gga-miR-204	MK09_CHICK	157	-20.23	miRanda	-
gga-miR-211	RFTN2	157	-20.71	miRanda	-
gga-miR-103	LOC429115	157	-21.26	miRanda	-
gga-miR-16	PTER	157	-20.15	miRanda	MicroCosm
gga-miR-211	DHX30	157	-24.48	miRanda	-
gga-miR-181a-5p	WDR82_CHICK	157	-22.05	miRanda	-
gga-miR-103	LGTN	157	-20.43	miRanda	-
gga-let-7a	MYO19	157	-21.36	miRanda	-
gga-let-7a	PHTF1	157	-21.77	miRanda	-
gga-miR-103	SHISA5	157	-20.79	miRanda	-
gga-let-7a	GGNB2_CHICK	157	-21.36	miRanda	-
gga-miR-103	KLHL6	157	-22.25	miRanda	TargetSpy
gga-let-7j	PHTF1	157	-21.77	miRanda	-
gga-let-7a	ZBTB44	156	-23.94	miRanda	-
gga-let-7j	Q5ZJR6_CHICK	156	-23.28	miRanda	-
gga-miR-7	ZC3HAV1	156	-20.49	miRanda	TargetSpy
gga-miR-16	RLBP1	156	-22.27	miRanda	-
gga-miR-103	SLC41A1	156	-21.53	miRanda	-
gga-miR-204	TXNDC9	156	-23.92	miRanda	-
gga-miR-16	Q5ZIY7_CHICK	156	-24.9	miRanda	-
gga-let-7a	Q5ZJR6_CHICK	156	-23.28	miRanda	-
gga-miR-196	Q5ZLX8_CHICK	156	-22.67	miRanda	-
gga-miR-16	SYCP2L	156	-23.39	miRanda	-
gga-miR-16	ZNRF1	156	-20.54	miRanda	-
gga-let-7j	ZBTB44	156	-23.94	miRanda	-
gga-miR-103	Q5ZMC1_CHICK	156	-23.83	miRanda	-
gga-miR-103	TOMM34	156	-20.77	miRanda	-
gga-miR-103	gga-mir-1720	156	-24.03	miRanda	-
gga-miR-211	TXNDC9	156	-23.92	miRanda	-
gga-miR-7	Q5ZK41_CHICK	156	-22.32	miRanda	-
gga-miR-103	Q5ZHV4_CHICK	156	-21.75	miRanda	-
gga-miR-103	Q5ZKS5_CHICK	156	-21.53	miRanda	-
gga-miR-16	Q5ZIX4_CHICK	156	-22.31	miRanda	-
gga-miR-7	C2orf82	156	-22.32	miRanda	-
gga-let-7a	CHAC2_CHICK	155	-21.68	miRanda	-
gga-miR-196	C8B	155	-20.73	miRanda	-
gga-let-7a	Q5F3S7_CHICK	155	-20.1	miRanda	-
gga-let-7j	EPHA3	155	-20.99	miRanda	TargetScan
gga-let-7a	TBB6_CHICK	155	-20.1	miRanda	-
gga-miR-16	NKAP	155	-20.64	miRanda	-
gga-let-7a	EPHA3	155	-20.99	miRanda	TargetScan
gga-miR-7	FAM105A	155	-20.53	miRanda	-
gga-let-7j	CHAC2_CHICK	155	-21.68	miRanda	-
gga-miR-211	Q5ZKS1_CHICK	155	-23.2	miRanda	-
gga-miR-103	SCARNA23	155	-21.75	miRanda	-
gga-miR-7	ATG13	155	-20.48	miRanda	-
gga-miR-181a-5p	SHLB2_CHICK	155	-23.17	miRanda	-
gga-miR-103	Q68V06_CHICK	155	-22.48	miRanda	MicroCosm
gga-miR-103	TCTE3	155	-23.74	miRanda	-
gga-miR-7	MIEAP_CHICK	155	-20.64	miRanda	-
gga-miR-16	ANKRD27	155	-20.17	miRanda	-
gga-let-7j	CDK19	155	-21.87	miRanda	-
gga-miR-16	CDC14B	155	-21.26	miRanda	TargetScan
gga-let-7j	TBB6_CHICK	155	-20.1	miRanda	-
gga-miR-196	TJP3	155	-20.27	miRanda	-
gga-miR-204	Q5ZKS1_CHICK	155	-23.2	miRanda	-
gga-let-7a	CDK19	155	-21.87	miRanda	-
gga-miR-181a-5p	NUP188	155	-23.17	miRanda	-
gga-miR-181a-5p	E1BWK1_CHICK	155	-20.58	miRanda	-
gga-miR-103	BLNK_CHICK	155	-21.33	miRanda	-
gga-let-7j	Q5F3S7_CHICK	155	-20.1	miRanda	-
gga-miR-196	MBOAT1	154	-20.01	miRanda	-
gga-miR-204	YBOX1_CHICK	154	-22.12	miRanda	-
gga-miR-103	DERL3	154	-21.38	miRanda	-
gga-miR-181a-5p	F1P0J0_CHICK	154	-21.22	miRanda	-
gga-let-7j	IL4	154	-21.71	miRanda	-
gga-miR-16	POF1B	154	-20.9	miRanda	MicroCosm
gga-miR-16	FCHSD2	154	-21.08	miRanda	TargetScan
gga-miR-7	KIAA0317	154	-21.01	miRanda	-
gga-miR-16	NAT9	154	-20.64	miRanda	-
gga-miR-196	TSPAN18	154	-20.92	miRanda	TargetScan
gga-miR-103	XYLT1	154	-22	miRanda	-
gga-miR-16	SLC43A3	154	-21.46	miRanda	-
gga-miR-204	VAC14	154	-20.73	miRanda	-
gga-miR-211	KLHDC3	154	-21.9	miRanda	-
gga-miR-103	SDC4_CHICK	154	-20.36	miRanda	-
gga-miR-7	NCOA2	154	-21.33	miRanda	-
gga-miR-211	YBOX1_CHICK	154	-22.12	miRanda	-
gga-let-7j	SLC12A4	154	-21.29	miRanda	-
gga-miR-16	P79767_CHICK	154	-23.99	miRanda	-
gga-miR-211	VAC14	154	-20.73	miRanda	-
gga-miR-103	PRPS2_CHICK	154	-21.39	miRanda	-
gga-miR-103	OAZ1_CHICK	154	-22.37	miRanda	-
gga-miR-204	KLHDC3	154	-21.9	miRanda	-
gga-miR-103	O42391_CHICK	154	-21.29	miRanda	-
gga-miR-103	MYL4	154	-21.72	miRanda	-
gga-miR-204	F1P0V0_CHICK	154	-20.56	miRanda	-
gga-let-7a	IL4	154	-21.71	miRanda	-
gga-let-7a	SLC12A4	154	-21.29	miRanda	-
gga-miR-211	F1P0V0_CHICK	154	-20.56	miRanda	-
gga-let-7a	EEPD1	153	-20.35	miRanda	-
gga-let-7j	CPXM2	153	-21.65	miRanda	-
gga-miR-211	BAZ1B	153	-21.12	miRanda	-
gga-miR-16	F1NTK8_CHICK	153	-21.32	miRanda	-
gga-miR-16	MYO5A_CHICK	153	-23.42	miRanda	-
gga-let-7j	EEPD1	153	-20.35	miRanda	-
gga-miR-196	SYNE1	153	-26	miRanda	-
gga-miR-16	PYROXD2	153	-20.61	miRanda	-
gga-miR-204	BAZ1B	153	-21.12	miRanda	-
gga-let-7a	GLL9_CHICK	153	-20.07	miRanda	-
gga-let-7j	GLL9_CHICK	153	-20.07	miRanda	-
gga-miR-211	Q1G1I6_CHICK	153	-21.27	miRanda	-
gga-miR-204	Q1G1I6_CHICK	153	-21.27	miRanda	-
gga-let-7a	CPXM2	153	-21.65	miRanda	-
gga-miR-103	C1orf107	153	-20.04	miRanda	-
gga-miR-181a-5p	PLEKHH1	153	-20.32	miRanda	-
gga-miR-103	DIP2A	153	-20.39	miRanda	-
gga-miR-204	CACTIN	152	-25.8	miRanda	-
gga-miR-16	F1NXP0_CHICK	152	-20.39	miRanda	-
gga-miR-103	FAM101B	152	-23.15	miRanda	-
gga-miR-103	SLC46A3	152	-20.89	miRanda	MirTarget2
gga-miR-204	RRP12	152	-22.38	miRanda	-
gga-miR-204	SLC27A4	152	-23.33	miRanda	-
gga-miR-103	F1NBX1_CHICK	152	-20.43	miRanda	-
gga-miR-103	RUSC1	152	-20.4	miRanda	-
gga-miR-103	Q5ZLH5_CHICK	152	-20.96	miRanda	miRNAMap
gga-miR-211	SLC27A4	152	-23.33	miRanda	-
gga-miR-103	F1NA46_CHICK	152	-22	miRanda	-
gga-miR-103	F1NA53_CHICK	152	-20.18	miRanda	-
gga-miR-16	B4GALT2	152	-24.3	miRanda	-
gga-miR-211	CACTIN	152	-25.8	miRanda	-
gga-let-7a	CRIM1	152	-22.27	miRanda	-
gga-miR-204	Q5ZMV6_CHICK	152	-21.66	miRanda	-
gga-miR-7	TUBGCP6	152	-22.39	miRanda	-
gga-miR-16	LAPTM5	152	-20.7	miRanda	-
gga-miR-103	F1NXR1_CHICK	152	-22	miRanda	-
gga-let-7j	CRIM1	152	-22.27	miRanda	-
gga-miR-211	Q5ZMV6_CHICK	152	-21.66	miRanda	-
gga-miR-211	RRP12	152	-22.38	miRanda	-
gga-miR-211	FAM117A	151	-21.38	miRanda	-
gga-miR-204	METTL5	151	-20.16	miRanda	-
gga-let-7j	SNX4	151	-20.97	miRanda	-
gga-miR-204	JPH3	151	-20.31	miRanda	TargetScan
gga-miR-211	CELF1	151	-24.29	miRanda	-
gga-miR-211	METTL5	151	-20.16	miRanda	-
gga-miR-103	JPH3	151	-21.57	miRanda	-
gga-miR-16	ATP13A1	151	-22.54	miRanda	-
gga-miR-103	RSFR_CHICK	151	-21.04	miRanda	MicroCosm
gga-miR-16	E1BQJ8_CHICK	151	-20.54	miRanda	-
gga-miR-16	FABP3	151	-20.59	miRanda	-
gga-miR-103	PLEKHH1	151	-20.61	miRanda	-
gga-miR-204	FAM117A	151	-21.38	miRanda	-
gga-miR-204	E1C309_CHICK	151	-20.38	miRanda	-
gga-let-7a	SNX4	151	-20.97	miRanda	-
gga-miR-211	E1C309_CHICK	151	-20.38	miRanda	-
gga-miR-7	F1NPC7_CHICK	151	-20.88	miRanda	-
gga-miR-16	MAL	151	-20.54	miRanda	-
gga-miR-103	CHUK	151	-21.79	miRanda	-
gga-miR-204	CELF1	151	-24.29	miRanda	-
gga-miR-211	JPH3	151	-20.31	miRanda	TargetScan
gga-miR-7	SYNCRIP	151	-21.01	miRanda	miRNAMap
gga-miR-16	RPS29	150	-20.03	miRanda	-
gga-let-7j	ARHGEF10L	150	-20.62	miRanda	-
gga-miR-16	SLC47A1	150	-20.24	miRanda	-
gga-miR-16	IGBP1	150	-20.34	miRanda	-
gga-let-7j	Q5F3B6_CHICK	150	-20.62	miRanda	-
gga-miR-103	B9D1	150	-23.14	miRanda	-
gga-miR-16	KLHL28	150	-22.71	miRanda	-
gga-miR-16	GIT2	150	-20.62	miRanda	-
gga-miR-181a-5p	CRIM1	150	-21.97	miRanda	-
gga-let-7a	ARHGEF10L	150	-20.62	miRanda	MicroCosm
gga-miR-181a-5p	NFKBIA	150	-22.2	miRanda	-
gga-miR-16	VPS45	150	-20.22	miRanda	-
gga-miR-103	gga-mir-1798	150	-20.76	miRanda	-
gga-miR-204	UBE3C	150	-21.01	miRanda	-
gga-miR-16	RIMBP2	150	-20.15	miRanda	-
gga-let-7a	Q5F3B6_CHICK	150	-20.62	miRanda	-
gga-miR-16	E1BXM8_CHICK	150	-21.27	miRanda	-
gga-miR-211	UBE3C	150	-21.01	miRanda	-
gga-miR-16	LOC428834	150	-20.09	miRanda	-
gga-miR-103	CDX1_CHICK	149	-24.49	miRanda	-
gga-miR-103	MLXIP	149	-22.83	miRanda	-
gga-miR-103	AKR1D1	149	-22.49	miRanda	-
gga-miR-16	ZFP92	149	-21.03	miRanda	-
gga-miR-16	MAEL	149	-21.03	miRanda	-
gga-miR-16	POLD3	149	-20.43	miRanda	-
gga-miR-103	SNORA76	149	-21.9	miRanda	-
gga-miR-103	PCNP	149	-20.18	miRanda	-
gga-miR-103	CHAC2_CHICK	149	-22.2	miRanda	-
gga-miR-211	DOLPP1	149	-20.12	miRanda	-
gga-let-7a	LRRC49	149	-23.62	miRanda	-
gga-miR-204	DOLPP1	149	-20.12	miRanda	-
gga-miR-103	OC116_CHICK	149	-21.2	miRanda	-
gga-miR-16	CHRDL2	149	-20.43	miRanda	MicroCosm
gga-miR-196	TAF7	149	-21.88	miRanda	-
gga-let-7j	LRRC49	149	-23.62	miRanda	-
gga-miR-103	2013-09-15	148	-23.14	miRanda	-
gga-miR-16	TRIM36	148	-20.08	miRanda	TargetScan
gga-miR-103	E1BZ03_CHICK	148	-20.52	miRanda	-
gga-miR-103	SNORA52	148	-24.59	miRanda	-
gga-miR-103	PTPRM	148	-21.04	miRanda	-
gga-miR-7	OAF_CHICK	148	-20.6	miRanda	-
gga-miR-103	F1NHM4_CHICK	148	-21.63	miRanda	-
gga-miR-103	PLK4	148	-20.6	miRanda	-
gga-miR-16	ABHD10	148	-21.71	miRanda	-
gga-let-7j	AS3MT	147	-22.2	miRanda	-
gga-miR-103	PRKCH	147	-21.25	miRanda	-
gga-let-7a	KLHL6	147	-20.43	miRanda	TargetScan
gga-miR-103	ICK	147	-20.14	miRanda	-
gga-let-7a	Q5ZJ78_CHICK	147	-22.95	miRanda	-
gga-miR-211	DLX5_CHICK	147	-21.31	miRanda	-
gga-let-7j	Q5ZJ78_CHICK	147	-22.95	miRanda	-
gga-let-7a	AS3MT	147	-22.2	miRanda	-
gga-miR-16	MFI2	147	-21.21	miRanda	-
gga-miR-204	ACN9	147	-21.31	miRanda	-
gga-miR-16	C2orf42	147	-21.24	miRanda	MicroCosm
gga-miR-16	ANKZF1	147	-20.41	miRanda	-
gga-miR-16	Q5ZJ78_CHICK	147	-21.24	miRanda	-
gga-miR-211	ACN9	147	-21.31	miRanda	-
gga-miR-16	GSN	147	-20.25	miRanda	-
gga-miR-16	VPREB3	147	-21.72	miRanda	-
gga-let-7j	KLHL6	147	-20.43	miRanda	TargetScan
gga-miR-103	CDK8	147	-20.68	miRanda	MicroCosm
gga-miR-204	DLX5_CHICK	147	-21.31	miRanda	-
gga-miR-204	Q90ZH5_CHICK	146	-20.76	miRanda	-
gga-miR-16	RGS14	146	-20.56	miRanda	-
gga-miR-16	RNF207	146	-20.15	miRanda	-
gga-miR-204	Q5F3V5_CHICK	146	-21.16	miRanda	-
gga-miR-16	Q5EES2_CHICK	146	-20.02	miRanda	-
gga-miR-16	Q5ZK41_CHICK	146	-22.24	miRanda	-
gga-miR-211	Q90ZH5_CHICK	146	-20.76	miRanda	-
gga-miR-204	SKA3	146	-20.76	miRanda	MirTarget2
gga-miR-16	TRAM1	146	-22.54	miRanda	TargetScan
gga-miR-211	Q5F3V5_CHICK	146	-21.16	miRanda	-
gga-miR-211	SKA3	146	-20.76	miRanda	MirTarget2
gga-miR-16	F1P5J5_CHICK	146	-21.15	miRanda	-
gga-miR-16	C2orf82	146	-22.24	miRanda	-
gga-miR-103	PLEK2	146	-21.99	miRanda	-
gga-miR-103	gga-mir-1790	146	-20.52	miRanda	-
gga-miR-103	CCNB2_CHICK	146	-20.7	miRanda	-
gga-miR-16	RPL22	146	-20.15	miRanda	-
gga-let-7j	MBOAT1	145	-20.77	miRanda	-
gga-miR-204	NTCP7_CHICK	145	-20.49	miRanda	-
gga-miR-16	SERTAD2	145	-21.26	miRanda	-
gga-let-7a	MBOAT1	145	-20.77	miRanda	-
gga-miR-211	NTCP7_CHICK	145	-20.49	miRanda	-
gga-miR-16	CARD9	145	-21.3	miRanda	-
gga-miR-16	Q9PWK1_CHICK	145	-24.88	miRanda	-
gga-miR-16	TSC22D2	145	-20.43	miRanda	-
gga-miR-16	EIF2A	145	-20.43	miRanda	-
gga-miR-16	F1NN64_CHICK	145	-20.85	miRanda	-
gga-miR-16	Q5F3S7_CHICK	144	-20.43	miRanda	-
gga-miR-103	TES_CHICK	143	-21.85	miRanda	-
gga-miR-103	METTL6	143	-21.82	miRanda	-
gga-miR-16	E1AP57_CHICK	142	-20.68	miRanda	-
gga-miR-16	CCDC56	142	-21.17	miRanda	-
gga-miR-103	CDC2L1	142	-20.29	miRanda	-
gga-miR-16	GAS8	142	-20.07	miRanda	-
gga-miR-103	RPS25	141	-20.22	miRanda	-

## Sheet: CHL4
miRNAs	Target	Score	Minimum Free Energy	Target Prediction Tool	Supported by other tools
gga-miR-128	NECAP2	566	-67.1	miRanda	-
gga-miR-103	DHX36	462	-56.06	miRanda	-
gga-miR-101	DGCR8	462	-44.05	miRanda	-
gga-miR-107	DHX36	462	-58.95	miRanda	-
gga-miR-107	DPY19L3	460	-52.49	miRanda	-
gga-miR-101	PKN3	460	-43.82	miRanda	-
gga-miR-103	DPY19L3	460	-52.09	miRanda	-
gga-miR-101	PDE4D	459	-38.94	miRanda	-
gga-miR-101	GNB5	459	-39.73	miRanda	-
gga-miR-101	N4BP2L2	458	-40.37	miRanda	MirTarget2
gga-miR-101	PDCD2L	456	-40.8	miRanda	-
gga-miR-103	PCGF6	455	-60.19	miRanda	-
gga-miR-107	PCGF6	455	-58.32	miRanda	-
gga-miR-101	C1orf101	451	-42.04	miRanda	-
gga-miR-101	F1NHW8_CHICK	451	-42.16	miRanda	miRNAMap
gga-miR-128	ALOX5	449	-48.82	miRanda	-
gga-miR-101	Q5F3Q7_CHICK	448	-35.29	miRanda	-
gga-let-7j	TRA2A	444	-49.83	miRanda	-
gga-let-7a	TRA2A	444	-49.83	miRanda	-
gga-miR-101	Q5ZLM7_CHICK	441	-32.92	miRanda	-
gga-miR-128	TBX6	439	-55	miRanda	-
gga-miR-135a	E1BSN0_CHICK	437	-38.65	miRanda	-
gga-miR-128	MTRF1	435	-41.14	miRanda	-
gga-miR-128	F1NNR3_CHICK	426	-44.9	miRanda	-
gga-miR-128	CELF1	422	-45.06	miRanda	MirTarget2
gga-miR-107	CRLF3	332	-45.09	miRanda	MirTarget2
gga-miR-103	CRLF3	332	-45.09	miRanda	MirTarget2
gga-miR-103	CISD1	326	-42.61	miRanda	TargetScan
gga-miR-107	CISD1	326	-42.74	miRanda	TargetScan
gga-miR-103	TFAM	326	-42.61	miRanda	MirTarget2
gga-miR-107	TFAM	326	-42.74	miRanda	MirTarget2
gga-miR-107	F1NEI7_CHICK	325	-38.68	miRanda	-
gga-miR-103	F1NEI7_CHICK	325	-40.53	miRanda	-
gga-miR-103	LCOR	319	-53.28	miRanda	TargetScan
gga-miR-107	LCOR	319	-51.15	miRanda	TargetScan
gga-miR-107	PLEKHJ1	319	-42.89	miRanda	-
gga-miR-103	E1C3M0_CHICK	319	-37.17	miRanda	-
gga-miR-101	SLC13A3	319	-30.05	miRanda	-
gga-miR-103	PLEKHJ1	319	-45.99	miRanda	-
gga-miR-107	E1C3M0_CHICK	319	-43.26	miRanda	-
gga-miR-101	SLA	319	-29.04	miRanda	-
gga-let-7j	WDR44	318	-44.58	miRanda	-
gga-let-7a	PFKFB2	318	-41.89	miRanda	-
gga-let-7a	WDR44	318	-44.58	miRanda	-
gga-let-7j	PFKFB2	318	-41.89	miRanda	-
gga-miR-135a	gga-mir-16-2	318	-34.26	miRanda	-
gga-miR-101	ZPLD1	316	-33.7	miRanda	-
gga-miR-135a	Q5ZJ78_CHICK	315	-34.28	miRanda	-
gga-miR-107	Q5ZLM7_CHICK	315	-36.44	miRanda	-
gga-miR-101	F1NWB7_CHICK	315	-40.04	miRanda	-
gga-miR-103	Q5ZLM7_CHICK	315	-38.31	miRanda	-
gga-miR-133c	Q5ZIG5_CHICK	314	-51.24	miRanda	-
gga-miR-101	NOP58	314	-37.68	miRanda	-
gga-miR-133a	Q5ZIG5_CHICK	314	-49.85	miRanda	-
gga-miR-101	AOX2P	314	-37.68	miRanda	MirTarget2
gga-miR-128	PLXNC1	314	-45.69	miRanda	-
gga-miR-101	Q5ZMI3_CHICK	313	-23.61	miRanda	-
gga-miR-133b	Q5ZIG5_CHICK	313	-46.68	miRanda	-
gga-miR-103	IMMT	312	-49.96	miRanda	-
gga-miR-128	ETFA	312	-37.8	miRanda	-
gga-miR-103	WDR16	312	-37.88	miRanda	-
gga-miR-101	CEP57	312	-27.93	miRanda	-
gga-miR-101	FAH	312	-27.2	miRanda	-
gga-miR-107	IMMT	312	-50.7	miRanda	-
gga-miR-107	WDR16	312	-39.89	miRanda	-
gga-miR-101	F1NGR8_CHICK	311	-34.54	miRanda	-
gga-miR-101	PIK3C2G	311	-32.65	miRanda	MicroCosm
gga-miR-101	NRG4	311	-34.47	miRanda	-
gga-miR-101	MPHOSPH8	310	-20.29	miRanda	-
gga-miR-107	TMEM70	310	-34.37	miRanda	-
gga-miR-107	SPECC1	310	-40.37	miRanda	-
gga-miR-135a	GTF2A1	310	-31.76	miRanda	MirTarget2
gga-miR-103	TWISTNB	310	-35.14	miRanda	-
gga-miR-103	TMEM70	310	-33.26	miRanda	-
gga-miR-107	TWISTNB	310	-33.14	miRanda	-
gga-miR-101	PHTF2	310	-28.56	miRanda	MirTarget2
gga-miR-103	SPECC1	310	-40.37	miRanda	-
gga-miR-128	TSPAN1	310	-37.37	miRanda	MicroCosm
gga-miR-107	FDXR	309	-34.84	miRanda	-
gga-miR-101	FASTKD1	309	-31.47	miRanda	-
gga-miR-103	GOLPH3L	309	-34.87	miRanda	miRNAMap
gga-miR-101	MED21	309	-31.59	miRanda	-
gga-miR-103	FDXR	309	-34.84	miRanda	-
gga-miR-107	GOLPH3L	309	-36.13	miRanda	miRNAMap
gga-miR-135a	HMG20A	309	-32.21	miRanda	TargetScan
gga-miR-107	C9orf96	309	-36.53	miRanda	-
gga-miR-103	C9orf96	309	-41.41	miRanda	-
gga-miR-101	BSDC1	308	-29.84	miRanda	-
gga-let-7j	PYGO1	308	-36.17	miRanda	-
gga-miR-101	LBR	308	-24.36	miRanda	-
gga-let-7a	PYGO1	308	-36.17	miRanda	-
gga-let-7a	RICTOR	308	-38.45	miRanda	TargetScan
gga-let-7j	RICTOR	308	-38.45	miRanda	TargetScan
gga-miR-103	ATP8A1	307	-41.49	miRanda	-
gga-miR-103	DCNL1_CHICK	307	-29.52	miRanda	-
gga-let-7j	C3orf77	307	-32.84	miRanda	-
gga-miR-107	DCNL1_CHICK	307	-32.9	miRanda	-
gga-miR-101	ANKRD27	307	-21.69	miRanda	-
gga-miR-101	Q9PWN0_CHICK	307	-32.1	miRanda	-
gga-let-7a	C3orf77	307	-32.84	miRanda	-
gga-miR-101	BZW2	307	-24.31	miRanda	-
gga-miR-107	PRKDC	307	-34.07	miRanda	-
gga-miR-101	Q5F419_CHICK	307	-30.33	miRanda	-
gga-miR-107	ATP8A1	307	-42.14	miRanda	-
gga-miR-103	PRKDC	307	-37.44	miRanda	-
gga-miR-101	GNAI1	307	-32.87	miRanda	-
gga-miR-103	CALM_CHICK	306	-38.45	miRanda	-
gga-miR-107	CALM_CHICK	306	-37.13	miRanda	-
gga-miR-103	HVCN1	306	-37.77	miRanda	TargetSpy
gga-miR-107	HVCN1	306	-36.4	miRanda	-
gga-miR-101	WNT3A_CHICK	306	-28.46	miRanda	-
gga-miR-101	MBNL1_CHICK	305	-23.55	miRanda	-
gga-miR-101	Q5ZHW9_CHICK	305	-30.6	miRanda	-
gga-miR-101	OSGEPL1	305	-25.34	miRanda	-
gga-miR-101	Q1EGJ7_CHICK	305	-26.13	miRanda	-
gga-miR-101	ARNTL2	305	-34.26	miRanda	MirTarget2
gga-miR-101	RRP7A	304	-28.17	miRanda	-
gga-miR-101	C17orf67	304	-29.69	miRanda	-
gga-miR-135a	NDRG4	304	-26.86	miRanda	TargetScan
gga-miR-101	NDUFAF6	304	-26.98	miRanda	-
gga-miR-103	O93481_CHICK	304	-32.59	miRanda	-
gga-miR-128	E1C3K3_CHICK	304	-33.95	miRanda	-
gga-miR-107	O93481_CHICK	304	-33.57	miRanda	-
gga-miR-101	TCEB1	303	-24.71	miRanda	-
gga-miR-107	GRB14	303	-30.2	miRanda	-
gga-miR-101	NKAIN2	303	-25.42	miRanda	-
gga-miR-103	GRB14	303	-30.2	miRanda	-
gga-miR-101	TERF1	303	-24.71	miRanda	TargetSpy
gga-miR-135a	KIAA1430	303	-29.55	miRanda	-
gga-miR-107	E1BUI0_CHICK	303	-35.16	miRanda	-
gga-miR-101	TDP1	303	-25.64	miRanda	-
gga-miR-128	ZNF341	303	-36.37	miRanda	-
gga-miR-101	FSTL1	303	-26.66	miRanda	-
gga-miR-103	E1BUI0_CHICK	303	-35.16	miRanda	-
gga-miR-135a	LBR	302	-27.51	miRanda	-
gga-miR-101	MTPAP	302	-30.13	miRanda	MirTarget2
gga-miR-101	NTAN1	302	-26.36	miRanda	-
gga-miR-107	F1NU66_CHICK	302	-35.78	miRanda	-
gga-let-7j	TAX1BP3	302	-41.98	miRanda	-
gga-miR-103	F1NU66_CHICK	302	-35.95	miRanda	-
gga-miR-101	SUB1	302	-24.18	miRanda	MirTarget2
gga-let-7a	TAX1BP3	302	-41.98	miRanda	-
gga-miR-101	MAGI3	302	-24.35	miRanda	MirTarget2
gga-miR-103	STAG2	301	-37.56	miRanda	-
gga-miR-103	ATP5I	301	-34	miRanda	-
gga-miR-107	ATP5I	301	-31.98	miRanda	-
gga-miR-107	KLHDC3	301	-31.44	miRanda	-
gga-miR-135a	MAGI3	301	-28.81	miRanda	-
gga-miR-103	KLHDC3	301	-34.78	miRanda	-
gga-miR-107	STAG2	301	-37.98	miRanda	-
gga-miR-128	ZDHHC5	301	-29.49	miRanda	-
gga-miR-101	HVCN1	300	-28.71	miRanda	-
gga-miR-101	TMEM41A	300	-23.9	miRanda	-
gga-miR-101	B4GALT5	300	-22.41	miRanda	-
gga-miR-101	ICOSLG	300	-26.93	miRanda	-
gga-miR-135a	PSPH	300	-26.07	miRanda	-
gga-miR-128	HPS3	300	-29.61	miRanda	-
gga-miR-101	MIOS	300	-25.84	miRanda	-
gga-miR-101	SNX14	300	-26.16	miRanda	miRNAMap
gga-miR-101	PRKAA1	300	-31.78	miRanda	TargetSpy
gga-miR-103	IPO8	300	-35.44	miRanda	MirTarget2
gga-miR-107	IPO8	300	-34.13	miRanda	MicroCosm
gga-miR-101	Q6PKI7_CHICK	300	-25.05	miRanda	-
gga-miR-135a	F1NU66_CHICK	300	-24.35	miRanda	-
gga-miR-101	CSE1L	299	-24.22	miRanda	-
gga-miR-101	ATP5I	299	-24.04	miRanda	-
gga-miR-128	Q5ZKS2_CHICK	299	-31.75	miRanda	-
gga-miR-101	PRDX1_CHICK	299	-22.71	miRanda	-
gga-miR-135a	Q5F3Z4_CHICK	298	-29.74	miRanda	-
gga-miR-101	MCL1	298	-25.79	miRanda	-
gga-miR-101	IL7	298	-28.12	miRanda	-
gga-miR-101	KAP0_CHICK	298	-24.42	miRanda	-
gga-miR-101	BEND7	298	-23.88	miRanda	-
gga-miR-101	Q5ZJ82_CHICK	298	-25.79	miRanda	-
gga-miR-128	Q6PKI7_CHICK	298	-30.43	miRanda	-
gga-miR-101	CC132_CHICK	297	-21.31	miRanda	-
gga-miR-107	Q5ZMI3_CHICK	297	-29.92	miRanda	-
gga-miR-103	Q5ZMI3_CHICK	297	-30.6	miRanda	-
gga-miR-101	ZBTB10	297	-27.98	miRanda	-
gga-miR-101	F1NFT6_CHICK	297	-21.56	miRanda	-
gga-miR-107	E1C3T6_CHICK	296	-33.63	miRanda	-
gga-miR-107	Q5ZMC5_CHICK	296	-32.29	miRanda	-
gga-miR-101	FBN1	296	-28.17	miRanda	-
gga-miR-101	Q5ZKJ3_CHICK	296	-28.17	miRanda	MicroCosm
gga-miR-101	GLT8D3	296	-23.3	miRanda	-
gga-miR-101	ASB12	296	-22.69	miRanda	-
gga-miR-103	E1C3T6_CHICK	296	-33.73	miRanda	-
gga-miR-103	Q5ZMC5_CHICK	296	-33.1	miRanda	-
gga-miR-101	E1BUI0_CHICK	295	-23.61	miRanda	-
gga-let-7j	BZW1_CHICK	295	-28.5	miRanda	-
gga-let-7a	CLK1	295	-28.5	miRanda	-
gga-let-7j	CLK1	295	-28.5	miRanda	-
gga-miR-128	CCDC88C	295	-29.37	miRanda	TargetScan
gga-miR-135a	PLEKHO1	295	-24.63	miRanda	-
gga-let-7a	BZW1_CHICK	295	-28.5	miRanda	MicroCosm
gga-miR-128	E1BWN1_CHICK	294	-33.02	miRanda	-
gga-miR-128	ZNF511	294	-37.3	miRanda	-
gga-miR-128	TOMM34	294	-28.64	miRanda	-
gga-miR-103	GPHR_CHICK	294	-38.33	miRanda	-
gga-miR-128	TMX1	294	-37.08	miRanda	TargetScan
gga-miR-107	GPHR_CHICK	294	-36.51	miRanda	-
gga-miR-128	MALL	293	-33.77	miRanda	-
gga-miR-101	CASC4	293	-22.7	miRanda	-
gga-miR-128	Q5F330_CHICK	293	-35.88	miRanda	-
gga-miR-101	EXOC2	293	-27.4	miRanda	-
gga-miR-101	Q98TX6_CHICK	293	-27.4	miRanda	-
gga-miR-103	B4GALT5	292	-30.4	miRanda	-
gga-miR-133c	FAM199X	292	-31.3	miRanda	-
gga-miR-107	B4GALT5	292	-31	miRanda	-
gga-miR-101	RT07_CHICK	292	-21.22	miRanda	-
gga-miR-128	RBP5	292	-32.96	miRanda	-
gga-miR-128	SPCS2	292	-37.65	miRanda	-
gga-miR-133b	FAM199X	292	-31	miRanda	-
gga-miR-135a	C3orf55	292	-27.8	miRanda	-
gga-miR-101	CPEB3	292	-21.83	miRanda	-
gga-miR-133a	FAM199X	292	-31.03	miRanda	-
gga-miR-135a	YLPM1	291	-24.48	miRanda	-
gga-miR-107	5S_rRNA	291	-32.75	miRanda	miRNAMap
gga-miR-128	PSPH	291	-33.27	miRanda	-
gga-miR-135a	LTBP1	291	-24.59	miRanda	-
gga-miR-128	GIGYF2	291	-27.6	miRanda	TargetScan
gga-miR-128	INPP4A	291	-26.13	miRanda	-
gga-miR-103	5S_rRNA	291	-29.07	miRanda	-
gga-let-7j	SECR_CHICK	290	-28.12	miRanda	-
gga-miR-128	Q5ZKL1_CHICK	290	-28.12	miRanda	-
gga-miR-107	TEF_CHICK	290	-40.76	miRanda	-
gga-miR-128	PPP2R3C	290	-31.51	miRanda	-
gga-let-7a	SECR_CHICK	290	-28.12	miRanda	-
gga-miR-103	TEF_CHICK	290	-42.68	miRanda	-
gga-miR-107	COQ2	290	-32.67	miRanda	-
gga-miR-103	COQ2	290	-32.67	miRanda	-
gga-miR-128	TMEM140	289	-31.74	miRanda	-
gga-miR-103	gga-let-7j	289	-31.85	miRanda	-
gga-miR-128	WDR91	289	-31.74	miRanda	miRNAMap
gga-miR-128	SBDS_CHICK	289	-27.76	miRanda	miRNAMap
gga-miR-128	E1BS80_CHICK	289	-35.83	miRanda	-
gga-miR-101	EPHA5	289	-26.39	miRanda	MirTarget2
gga-miR-128	AFAP1L1	289	-37.27	miRanda	-
gga-miR-107	gga-let-7j	289	-32.4	miRanda	-
gga-miR-107	PLA2G12B	289	-31.36	miRanda	-
gga-miR-128	F1NG73_CHICK	289	-37.27	miRanda	-
gga-miR-103	PLA2G12B	289	-36.32	miRanda	-
gga-miR-133b	F1N871_CHICK	288	-36.13	miRanda	-
gga-miR-107	FKBP6	288	-28.34	miRanda	-
gga-miR-128	PIP5K1C	288	-27.44	miRanda	-
gga-miR-128	TJP3	288	-27.44	miRanda	MicroCosm
gga-miR-133a	F1N871_CHICK	288	-39.1	miRanda	-
gga-miR-133c	F1N871_CHICK	288	-39.37	miRanda	-
gga-miR-103	FKBP6	288	-30.46	miRanda	-
gga-miR-128	BCAP_CHICK	287	-27.14	miRanda	-
gga-miR-101	E1BWK1_CHICK	286	-25.52	miRanda	-
gga-miR-128	SLC1A4	286	-28.27	miRanda	-
gga-miR-135a	EGFR_CHICK	285	-22.57	miRanda	-
gga-miR-128	PAIP2_CHICK	285	-28.07	miRanda	miRNAMap
gga-miR-128	Q8UWC5_CHICK	285	-28.07	miRanda	-
gga-miR-133a	F1NSE3_CHICK	285	-39.96	miRanda	-
gga-miR-133c	F1NSE3_CHICK	285	-40.23	miRanda	-
gga-miR-133b	F1NSE3_CHICK	285	-37.72	miRanda	-
gga-miR-128	HAGH	284	-31.35	miRanda	-
gga-miR-128	NCOA7	284	-27.73	miRanda	TargetScan
gga-miR-101	snoZ39	283	-21.43	miRanda	-
gga-miR-135a	HHATL	283	-23.28	miRanda	-
gga-miR-128	Q9PWK1_CHICK	282	-26.05	miRanda	-
gga-miR-128	DDR2	282	-28.5	miRanda	miRNAMap
gga-miR-133b	POLR2I	280	-29.16	miRanda	-
gga-miR-103	LBR	280	-27.7	miRanda	-
gga-miR-128	SLC16A5	280	-29.34	miRanda	-
gga-miR-133a	POLR2I	280	-30.5	miRanda	-
gga-miR-133c	POLR2I	280	-31.9	miRanda	-
gga-miR-107	LBR	280	-28.17	miRanda	-
gga-miR-107	MGST1	184	-28.92	miRanda	MicroCosm
gga-miR-103	MGST1	184	-28.92	miRanda	MicroCosm
gga-miR-107	F1NXV9_CHICK	183	-30.37	miRanda	-
gga-miR-103	F1NXV9_CHICK	183	-30.37	miRanda	-
gga-miR-107	Q5F3K6_CHICK	183	-30.37	miRanda	-
gga-miR-103	Q5F3K6_CHICK	183	-30.37	miRanda	-
gga-miR-107	EIF4G1	179	-25.08	miRanda	-
gga-miR-103	EIF4G1	179	-25.28	miRanda	-
gga-miR-103	B0FYW9_CHICK	178	-26.58	miRanda	-
gga-miR-107	B0FYW9_CHICK	178	-26.44	miRanda	-
gga-miR-107	UB2V2_CHICK	177	-26.72	miRanda	-
gga-miR-103	UB2V2_CHICK	177	-29.46	miRanda	-
gga-miR-101	F1NST3_CHICK	176	-24.04	miRanda	-
gga-miR-107	DCUN1D4	175	-25.41	miRanda	MicroCosm
gga-miR-103	DCUN1D4	175	-25.41	miRanda	MicroCosm
gga-miR-103	LIN28	174	-27.39	miRanda	-
gga-miR-107	LIN28	174	-26.29	miRanda	-
gga-let-7j	SEC31B	172	-27.97	miRanda	TargetScan
gga-miR-101	F1NP51_CHICK	172	-21.24	miRanda	-
gga-let-7a	SEC31B	172	-27.97	miRanda	TargetScan
gga-miR-135a	MPHOSPH8	172	-24.03	miRanda	-
gga-miR-128	AP1G1	171	-25.95	miRanda	-
gga-miR-103	C5orf25	169	-22.62	miRanda	MicroCosm
gga-miR-103	XPC	169	-24.21	miRanda	-
gga-miR-107	C5orf25	169	-20.12	miRanda	MicroCosm
gga-miR-135a	NDUFAF6	169	-22.04	miRanda	-
gga-miR-107	XPC	169	-25.19	miRanda	-
gga-miR-135a	F1P4Q0_CHICK	168	-25.2	miRanda	-
gga-miR-133c	ADPRHL2	168	-30.83	miRanda	-
gga-miR-135a	PDE1C	168	-22.25	miRanda	-
gga-let-7j	LIN7A	168	-24.27	miRanda	-
gga-miR-135a	BBS9	168	-22.25	miRanda	MicroCosm
gga-miR-133a	ADPRHL2	168	-30.83	miRanda	-
gga-miR-101	Q90843_CHICK	168	-24	miRanda	-
gga-miR-133b	ADPRHL2	168	-30.83	miRanda	-
gga-let-7a	LIN7A	168	-24.27	miRanda	-
gga-miR-103	E1BS67_CHICK	168	-29.17	miRanda	-
gga-miR-107	E1BS67_CHICK	168	-26.85	miRanda	-
gga-miR-135a	PSTPIP1	168	-20.4	miRanda	-
gga-miR-135a	NALCN	168	-20.24	miRanda	-
gga-miR-101	HIRA	168	-21.21	miRanda	-
gga-miR-133a	PADI3	168	-28.92	miRanda	-
gga-miR-133c	PADI3	168	-28.92	miRanda	-
gga-miR-133c	F1NN64_CHICK	167	-30.37	miRanda	-
gga-miR-103	RAD51_CHICK	167	-27.19	miRanda	miRNAMap
gga-miR-135a	MFSD4	167	-24.09	miRanda	-
gga-miR-135a	Q6V7V7_CHICK	167	-20.35	miRanda	-
gga-miR-107	Q5ZK41_CHICK	167	-25.59	miRanda	-
gga-miR-133a	F1NN64_CHICK	167	-29.64	miRanda	-
gga-miR-128	SEMA7A	167	-28.96	miRanda	TargetScan
gga-miR-103	DPF3	167	-24.05	miRanda	MirTarget2
gga-miR-107	DPF3	167	-24.05	miRanda	MirTarget2
gga-miR-103	Q5ZK41_CHICK	167	-25.59	miRanda	-
gga-miR-107	RAD51_CHICK	167	-25.06	miRanda	miRNAMap
gga-miR-103	FAM114A2	166	-27.93	miRanda	-
gga-miR-128	PGRMC1	166	-24.22	miRanda	-
gga-miR-101	F1NWP3_CHICK	166	-20.17	miRanda	-
gga-miR-107	FAM114A2	166	-28.62	miRanda	-
gga-miR-128	F1N916_CHICK	166	-25.42	miRanda	-
gga-miR-101	PIGR	166	-20.98	miRanda	-
gga-miR-133a	RPAIN	165	-24.98	miRanda	-
gga-miR-135a	F1NH88_CHICK	165	-20.82	miRanda	-
gga-let-7j	Q5ZJG2_CHICK	165	-20.28	miRanda	-
gga-miR-103	METTL9	165	-21.14	miRanda	-
gga-miR-133b	RPAIN	165	-24.98	miRanda	-
gga-miR-103	GBA2	165	-22.85	miRanda	MicroCosm
gga-miR-101	COPB2	165	-23.15	miRanda	-
gga-miR-107	SASH1	165	-25.62	miRanda	-
gga-miR-133c	DHX33	165	-24.98	miRanda	-
gga-miR-133c	RPAIN	165	-24.98	miRanda	-
gga-miR-101	LOC425375	165	-20.39	miRanda	-
gga-miR-135a	KLRAQ1	165	-24.12	miRanda	-
gga-miR-135a	Q5ZHS5_CHICK	165	-24.12	miRanda	-
gga-let-7a	Q5ZJG2_CHICK	165	-20.28	miRanda	-
gga-miR-107	METTL9	165	-20.95	miRanda	-
gga-miR-133a	DHX33	165	-24.98	miRanda	-
gga-miR-103	SASH1	165	-22.9	miRanda	-
gga-miR-133b	DHX33	165	-24.98	miRanda	-
gga-miR-107	GBA2	165	-23.4	miRanda	MicroCosm
gga-let-7a	SKA3	164	-20.47	miRanda	-
gga-miR-133c	PHB_CHICK	164	-23.19	miRanda	-
gga-miR-103	BUB1B	164	-21.34	miRanda	MirTarget2
gga-let-7a	TRRAP	164	-21.16	miRanda	-
gga-miR-128	CT043_CHICK	164	-25.68	miRanda	-
gga-miR-103	B3GNTL1	164	-22.06	miRanda	-
gga-miR-133a	PHB_CHICK	164	-23.19	miRanda	-
gga-miR-107	F1NMB3_CHICK	164	-25.51	miRanda	-
gga-miR-133c	MARK1	164	-22.25	miRanda	-
gga-let-7j	SKA3	164	-20.47	miRanda	-
gga-miR-128	gga-mir-1793	164	-23.35	miRanda	-
gga-miR-133c	F1NFF6_CHICK	164	-25.66	miRanda	-
gga-miR-103	SYPL1	164	-21.57	miRanda	-
gga-miR-133a	MARK1	164	-21.98	miRanda	-
gga-miR-107	FA2H	164	-26.61	miRanda	-
gga-miR-107	BUB1B	164	-21.4	miRanda	MirTarget2
gga-miR-133b	HSF2_CHICK	164	-31.05	miRanda	MicroCosm
gga-miR-101	F1P353_CHICK	164	-21.06	miRanda	-
gga-miR-107	B3GNTL1	164	-22.06	miRanda	-
gga-let-7j	TRRAP	164	-21.16	miRanda	-
gga-miR-133a	HSF2_CHICK	164	-31.05	miRanda	MicroCosm
gga-miR-103	F1NMB3_CHICK	164	-30	miRanda	-
gga-miR-101	REPS1	164	-20.33	miRanda	-
gga-miR-133c	HSF2_CHICK	164	-31.05	miRanda	MicroCosm
gga-miR-103	FA2H	164	-26.47	miRanda	-
gga-miR-133a	F1NFF6_CHICK	164	-25.66	miRanda	-
gga-miR-107	SYPL1	164	-21.57	miRanda	-
gga-miR-133c	F1NIP5_CHICK	163	-23.34	miRanda	-
gga-miR-103	CAMK4	163	-22.53	miRanda	-
gga-miR-128	NTCP7_CHICK	163	-21.57	miRanda	-
gga-miR-107	SUMO2_CHICK	163	-23.33	miRanda	-
gga-miR-103	MRPL40	163	-22.03	miRanda	-
gga-miR-107	CAMK4	163	-22.53	miRanda	-
gga-miR-107	GTF2H1	163	-23.64	miRanda	-
gga-miR-133c	SIA4A_CHICK	163	-27.35	miRanda	-
gga-miR-133b	F1NIP5_CHICK	163	-21.9	miRanda	-
gga-miR-107	MRPL40	163	-20.66	miRanda	-
gga-miR-133a	F1NIP5_CHICK	163	-23.07	miRanda	-
gga-miR-133a	SIA4A_CHICK	163	-27.08	miRanda	-
gga-miR-133b	SIA4A_CHICK	163	-25.87	miRanda	-
gga-miR-128	E1BZ79_CHICK	163	-23.08	miRanda	-
gga-miR-103	GTF2H1	163	-28.14	miRanda	-
gga-miR-101	PALMD	163	-26.31	miRanda	-
gga-miR-103	SUMO2_CHICK	163	-23.52	miRanda	-
gga-miR-133b	PADI3	163	-29.02	miRanda	-
gga-miR-103	ACP2	162	-23.67	miRanda	-
gga-let-7j	Q9DEX4_CHICK	162	-21.77	miRanda	-
gga-miR-133a	LMO7	162	-30.06	miRanda	-
gga-miR-133c	RPTOR	162	-27.1	miRanda	-
gga-miR-133a	RPTOR	162	-26.83	miRanda	-
gga-miR-128	Q5ZJA5_CHICK	162	-21.5	miRanda	-
gga-miR-107	TMM18_CHICK	162	-20.07	miRanda	-
gga-miR-103	ST13	162	-20.29	miRanda	TargetScan
gga-miR-128	RN185_CHICK	162	-20.32	miRanda	-
gga-let-7a	Q9DEX4_CHICK	162	-21.77	miRanda	-
gga-miR-107	FAM116B	162	-25.13	miRanda	-
gga-miR-133c	LMO7	162	-30.33	miRanda	-
gga-miR-133b	RPTOR	162	-23.39	miRanda	-
gga-miR-107	ACP2	162	-22.4	miRanda	-
gga-miR-101	F1NH25_CHICK	162	-20.23	miRanda	-
gga-miR-128	SNORD127	162	-22.23	miRanda	-
gga-miR-133b	PHB_CHICK	162	-23.19	miRanda	-
gga-miR-107	ST13	162	-22.04	miRanda	TargetScan
gga-miR-133b	F1NN64_CHICK	162	-25.69	miRanda	-
gga-miR-103	TMM18_CHICK	162	-20.07	miRanda	-
gga-miR-103	FAM116B	162	-25.13	miRanda	-
gga-let-7j	F1NGR8_CHICK	161	-22	miRanda	-
gga-miR-133c	LEPREL2	161	-21.32	miRanda	MicroCosm
gga-miR-133a	LEPREL2	161	-21.32	miRanda	MicroCosm
gga-miR-107	Q98SE2_CHICK	161	-21.98	miRanda	-
gga-let-7j	F1NB19_CHICK	161	-22.08	miRanda	-
gga-miR-107	IFT172	161	-20.5	miRanda	-
gga-miR-128	F1P4U1_CHICK	161	-26.98	miRanda	-
gga-miR-107	AP3M2	161	-25.11	miRanda	-
gga-miR-107	FAM70A	161	-21.19	miRanda	-
gga-let-7j	RAB14_CHICK	161	-22.66	miRanda	-
gga-miR-103	Q9DDD3_CHICK	161	-23.1	miRanda	-
gga-miR-103	C19orf6	161	-26	miRanda	-
gga-miR-133a	F1NWC1_CHICK	161	-23.51	miRanda	-
gga-miR-103	FAM70A	161	-22.47	miRanda	-
gga-miR-103	AP3M2	161	-24.21	miRanda	-
gga-miR-128	GHITM	161	-21.1	miRanda	-
gga-miR-133b	F1NWC1_CHICK	161	-21.95	miRanda	-
gga-miR-107	AKAP14	161	-27.4	miRanda	-
gga-miR-133a	GNB3	161	-21.32	miRanda	-
gga-miR-133b	LEPREL2	161	-21.32	miRanda	MicroCosm
gga-miR-107	BPNT1	161	-25.66	miRanda	-
gga-miR-107	Q9DDD3_CHICK	161	-24.8	miRanda	-
gga-miR-107	ALC	161	-22.31	miRanda	-
gga-miR-133b	GNB3	161	-21.32	miRanda	-
gga-miR-103	Q98SE2_CHICK	161	-21.98	miRanda	-
gga-miR-107	C19orf6	161	-25.86	miRanda	-
gga-miR-103	ALC	161	-22.31	miRanda	-
gga-miR-103	IFT172	161	-20.5	miRanda	-
gga-let-7a	RAB14_CHICK	161	-22.66	miRanda	-
gga-let-7a	F1NB19_CHICK	161	-22.08	miRanda	-
gga-miR-103	BPNT1	161	-25.66	miRanda	-
gga-let-7a	F1NGR8_CHICK	161	-22	miRanda	-
gga-miR-133c	GNB3	161	-21.32	miRanda	-
gga-miR-135a	LIG1	161	-23.04	miRanda	-
gga-miR-133c	F1NWC1_CHICK	161	-23.78	miRanda	-
gga-miR-107	CRYAA_CHICK	161	-21.98	miRanda	-
gga-miR-103	AKAP14	161	-25.28	miRanda	-
gga-miR-103	CRYAA_CHICK	161	-21.98	miRanda	-
gga-miR-133b	F1P526_CHICK	160	-24.16	miRanda	-
gga-miR-103	MINPP1	160	-23	miRanda	-
gga-miR-101	LARGE	160	-20.26	miRanda	-
gga-miR-133c	F1P526_CHICK	160	-24.16	miRanda	-
gga-miR-103	SHISA2	160	-20.58	miRanda	-
gga-let-7j	LTOR3_CHICK	160	-20.82	miRanda	-
gga-let-7a	DNTT	160	-24.12	miRanda	-
gga-miR-128	LPAR6	160	-23.67	miRanda	TargetScan
gga-miR-107	MINPP1	160	-23	miRanda	-
gga-miR-128	F1NB19_CHICK	160	-23.4	miRanda	-
gga-miR-133a	F1P526_CHICK	160	-24.16	miRanda	-
gga-miR-135a	TSNAX	160	-21.15	miRanda	-
gga-miR-128	RB1	160	-23.67	miRanda	-
gga-let-7j	DNTT	160	-24.12	miRanda	-
gga-miR-128	C9H21orf2	160	-23.03	miRanda	-
gga-let-7a	LTOR3_CHICK	160	-20.82	miRanda	-
gga-miR-107	Q3HLQ7_CHICK	159	-21.07	miRanda	-
gga-miR-128	FAM192A	159	-26.57	miRanda	TargetScan
gga-miR-107	HEATR3	159	-23.15	miRanda	-
gga-miR-133b	SIK3	159	-24.49	miRanda	-
gga-miR-133c	F1NUP6_CHICK	159	-30.14	miRanda	-
gga-miR-133b	F1NFF6_CHICK	159	-25.76	miRanda	-
gga-miR-107	DOCK5	159	-20.4	miRanda	-
gga-miR-107	Q5ZME3_CHICK	159	-23.15	miRanda	-
gga-miR-133a	THY1	159	-33.17	miRanda	-
gga-miR-128	E1BWX1_CHICK	159	-22.93	miRanda	-
gga-miR-103	FST_CHICK	159	-24.44	miRanda	-
gga-miR-103	VPS45	159	-25.52	miRanda	-
gga-miR-107	FST_CHICK	159	-24.44	miRanda	-
gga-let-7a	C11orf54	159	-20.39	miRanda	-
gga-miR-128	5S_rRNA	159	-20.26	miRanda	-
gga-miR-133a	MAP2K2	159	-24.85	miRanda	-
gga-miR-128	ECSCR	159	-20.22	miRanda	-
gga-miR-107	RAP2C	159	-20.29	miRanda	TargetScan
gga-miR-103	Q5ZME3_CHICK	159	-23.15	miRanda	-
gga-let-7j	SOMA_CHICK	159	-24.73	miRanda	-
gga-miR-133a	F1NUP6_CHICK	159	-28.75	miRanda	-
gga-miR-103	Q3HLQ7_CHICK	159	-22.89	miRanda	-
gga-miR-107	MGAT4C	159	-22.79	miRanda	-
gga-miR-133a	SIK3	159	-24.49	miRanda	-
gga-miR-128	Q5ZHQ9_CHICK	159	-21.51	miRanda	-
gga-miR-103	RAP2C	159	-20.29	miRanda	TargetScan
gga-miR-133a	NTM	159	-24.49	miRanda	-
gga-miR-103	HEATR3	159	-23.15	miRanda	-
gga-miR-133c	THY1	159	-33.17	miRanda	-
gga-miR-133c	SIK3	159	-24.49	miRanda	-
gga-miR-128	PDE4D	159	-20.46	miRanda	-
gga-miR-107	VPS45	159	-22.69	miRanda	-
gga-miR-128	gga-mir-490	159	-21.3	miRanda	-
gga-miR-133b	F1NUP6_CHICK	159	-24.8	miRanda	-
gga-miR-133c	NTM	159	-24.49	miRanda	-
gga-miR-135a	F1NYI7_CHICK	159	-22.78	miRanda	-
gga-miR-133b	NTM	159	-24.49	miRanda	-
gga-let-7a	SOMA_CHICK	159	-24.73	miRanda	-
gga-miR-133c	MAP2K2	159	-25.12	miRanda	-
gga-miR-128	EVL	159	-22.75	miRanda	-
gga-let-7j	C11orf54	159	-20.39	miRanda	-
gga-miR-133c	F1NBW6_CHICK	158	-22.43	miRanda	-
gga-miR-101	FGOP2_CHICK	158	-22.13	miRanda	-
gga-miR-128	LRRC8A	158	-22.46	miRanda	-
gga-miR-133b	Q90801_CHICK	158	-21.6	miRanda	-
gga-miR-103	GUC1A_CHICK	158	-24.24	miRanda	-
gga-miR-133b	Q5F3N4_CHICK	158	-22.95	miRanda	-
gga-miR-101	ATP10D	158	-20.51	miRanda	MicroCosm
gga-miR-103	OGFOD2	158	-23	miRanda	-
gga-miR-107	TTC36	158	-20.77	miRanda	-
gga-miR-128	CDX1_CHICK	158	-23.76	miRanda	-
gga-miR-103	Q6ZXJ6_CHICK	158	-21.13	miRanda	-
gga-miR-107	F1NKZ6_CHICK	158	-21.44	miRanda	-
gga-miR-101	COMMD8	158	-20.51	miRanda	-
gga-miR-103	F1NKZ6_CHICK	158	-21.66	miRanda	-
gga-miR-107	CCDC103	158	-21.73	miRanda	-
gga-miR-135a	TJP1	158	-20.88	miRanda	-
gga-miR-107	Q6ZXJ6_CHICK	158	-20.96	miRanda	-
gga-miR-133a	Q90801_CHICK	158	-21.6	miRanda	-
gga-miR-103	CCDC103	158	-21.73	miRanda	-
gga-miR-133c	Q90801_CHICK	158	-21.6	miRanda	-
gga-miR-107	OGFOD2	158	-20.73	miRanda	-
gga-miR-103	DLGAP2	158	-27.58	miRanda	TargetScan
gga-miR-107	DLGAP2	158	-27.58	miRanda	TargetScan
gga-miR-133b	F1NBW6_CHICK	158	-21.87	miRanda	-
gga-miR-103	TTC36	158	-20.96	miRanda	-
gga-miR-103	U5S1_CHICK	158	-21.73	miRanda	-
gga-miR-133a	F1NBW6_CHICK	158	-22.31	miRanda	-
gga-miR-128	RNF2	158	-26.26	miRanda	-
gga-miR-133b	MAP2K2	158	-23.88	miRanda	-
gga-miR-133a	Q5F3N4_CHICK	158	-22.95	miRanda	-
gga-miR-133a	RAMP1	158	-23.9	miRanda	-
gga-miR-133b	RAMP1	158	-23.85	miRanda	-
gga-miR-133c	Q5F3N4_CHICK	158	-22.95	miRanda	-
gga-miR-107	U5S1_CHICK	158	-21.73	miRanda	-
gga-miR-107	TIMM17A	158	-31.3	miRanda	-
gga-miR-128	HIP1	158	-23.44	miRanda	TargetScan
gga-miR-107	GUC1A_CHICK	158	-20.9	miRanda	-
gga-miR-103	TIMM17A	158	-28.53	miRanda	-
gga-miR-133c	RAMP1	158	-24.17	miRanda	-
gga-miR-128	SARNP	158	-22.66	miRanda	-
gga-miR-103	PDGFRL	158	-20.07	miRanda	-
gga-miR-133c	FGFR1	157	-22.66	miRanda	miRNAMap
gga-miR-103	F1NNR3_CHICK	157	-21.25	miRanda	-
gga-miR-133c	TNFRSF13C	157	-27.49	miRanda	-
gga-let-7j	Q9W6E5_CHICK	157	-21.04	miRanda	-
gga-miR-133b	TNFRSF13C	157	-24.47	miRanda	-
gga-let-7a	Q9W6E5_CHICK	157	-21.04	miRanda	-
gga-let-7j	MYO19	157	-21.36	miRanda	-
gga-miR-133c	ZDHHC16	157	-21.33	miRanda	-
gga-let-7j	GGNB2_CHICK	157	-21.36	miRanda	-
gga-miR-128	Q5ZKU9_CHICK	157	-24.39	miRanda	-
gga-miR-103	gga-mir-1805	157	-21.21	miRanda	-
gga-miR-133b	LMO7	157	-27.09	miRanda	-
gga-miR-107	WDR82_CHICK	157	-20.97	miRanda	-
gga-miR-103	WDR82_CHICK	157	-21.99	miRanda	-
gga-miR-107	KLHL6	157	-23.2	miRanda	-
gga-miR-103	LOC429115	157	-21.26	miRanda	-
gga-miR-133a	FGFR1	157	-22.66	miRanda	-
gga-miR-128	E1BZ07_CHICK	157	-22.6	miRanda	-
gga-miR-107	LGTN	157	-20.08	miRanda	-
gga-miR-103	LGTN	157	-20.43	miRanda	-
gga-miR-133a	ZDHHC16	157	-21.33	miRanda	-
gga-let-7a	MYO19	157	-21.36	miRanda	-
gga-let-7a	PHTF1	157	-21.77	miRanda	-
gga-miR-133a	TNFRSF13C	157	-27.49	miRanda	-
gga-miR-107	gga-mir-1805	157	-21.21	miRanda	-
gga-miR-103	SHISA5	157	-20.79	miRanda	-
gga-let-7a	GGNB2_CHICK	157	-21.36	miRanda	-
gga-miR-133b	ZDHHC16	157	-21.33	miRanda	-
gga-miR-107	SHISA5	157	-22.89	miRanda	-
gga-miR-103	KLHL6	157	-22.25	miRanda	TargetSpy
gga-let-7j	PHTF1	157	-21.77	miRanda	-
gga-miR-107	F1NNR3_CHICK	157	-23	miRanda	-
gga-let-7a	ZBTB44	156	-23.94	miRanda	-
gga-miR-133b	SPG11	156	-24.21	miRanda	-
gga-miR-133a	Q5ZK96_CHICK	156	-24.83	miRanda	miRNAMap
gga-let-7j	Q5ZJR6_CHICK	156	-23.28	miRanda	-
gga-miR-107	SLC41A1	156	-25.16	miRanda	-
gga-miR-107	Q5ZKS5_CHICK	156	-25.11	miRanda	-
gga-miR-103	SLC41A1	156	-21.53	miRanda	-
gga-miR-133c	Q5ZK96_CHICK	156	-25.1	miRanda	miRNAMap
gga-miR-133b	ZFAND3	156	-24.65	miRanda	-
gga-miR-133b	EIF2B5	156	-22.47	miRanda	-
gga-miR-133a	PPAPDC2	156	-23.04	miRanda	-
gga-let-7a	Q5ZJR6_CHICK	156	-23.28	miRanda	-
gga-miR-107	gga-mir-1720	156	-24.03	miRanda	-
gga-miR-133c	PPAPDC2	156	-22.89	miRanda	-
gga-miR-133b	TNR	156	-22.69	miRanda	-
gga-miR-133c	ZFAND3	156	-25.1	miRanda	-
gga-let-7j	ZBTB44	156	-23.94	miRanda	-
gga-miR-103	Q5ZMC1_CHICK	156	-23.83	miRanda	-
gga-miR-103	TOMM34	156	-20.77	miRanda	-
gga-miR-107	Q5ZMC1_CHICK	156	-23.67	miRanda	-
gga-miR-133c	EIF2B5	156	-22.62	miRanda	-
gga-miR-133a	TNR	156	-22.69	miRanda	-
gga-miR-133b	KIFAP3	156	-22.69	miRanda	MicroCosm
gga-miR-107	Q5ZHV4_CHICK	156	-20.32	miRanda	-
gga-miR-133a	SPG11	156	-27.65	miRanda	-
gga-miR-103	gga-mir-1720	156	-24.03	miRanda	-
gga-miR-133b	PPAPDC2	156	-21.77	miRanda	-
gga-miR-133a	KIFAP3	156	-22.69	miRanda	MicroCosm
gga-miR-133a	ZFAND3	156	-24.83	miRanda	-
gga-miR-133c	SPG11	156	-27.92	miRanda	-
gga-miR-128	C19orf6	156	-22.06	miRanda	-
gga-miR-133c	TNR	156	-22.69	miRanda	-
gga-miR-133a	EIF2B5	156	-22.47	miRanda	-
gga-miR-133c	KIFAP3	156	-22.69	miRanda	MicroCosm
gga-miR-103	Q5ZHV4_CHICK	156	-21.75	miRanda	-
gga-miR-133b	Q5ZK96_CHICK	156	-24.65	miRanda	miRNAMap
gga-miR-107	TOMM34	156	-20.57	miRanda	MicroCosm
gga-miR-128	CYC_CHICK	156	-20.68	miRanda	-
gga-miR-128	gga-mir-1686	156	-20.61	miRanda	-
gga-miR-103	Q5ZKS5_CHICK	156	-21.53	miRanda	-
gga-miR-128	gga-mir-1589	156	-22.3	miRanda	-
gga-miR-107	Q68V06_CHICK	155	-20.45	miRanda	MicroCosm
gga-miR-133a	SH3KBP1	155	-25.57	miRanda	-
gga-miR-107	BLNK_CHICK	155	-24.91	miRanda	-
gga-let-7a	CHAC2_CHICK	155	-21.68	miRanda	-
gga-miR-133b	FGFR1	155	-22.66	miRanda	-
gga-let-7a	Q5F3S7_CHICK	155	-20.1	miRanda	-
gga-miR-107	SCARNA23	155	-23.62	miRanda	-
gga-let-7j	EPHA3	155	-20.99	miRanda	TargetScan
gga-let-7a	TBB6_CHICK	155	-20.1	miRanda	-
gga-miR-133a	CCD61_CHICK	155	-20.93	miRanda	-
gga-miR-133c	F1NWE5_CHICK	155	-24.9	miRanda	-
gga-let-7a	EPHA3	155	-20.99	miRanda	TargetScan
gga-miR-128	CPNE1	155	-20.35	miRanda	-
gga-let-7j	CHAC2_CHICK	155	-21.68	miRanda	-
gga-miR-103	SCARNA23	155	-21.75	miRanda	-
gga-miR-133c	SH3KBP1	155	-25.87	miRanda	-
gga-miR-133a	gga-mir-1679	155	-23.27	miRanda	-
gga-miR-128	F1NVC5_CHICK	155	-21.43	miRanda	miRNAMap
gga-miR-133c	gga-mir-1679	155	-23.54	miRanda	-
gga-miR-103	Q68V06_CHICK	155	-22.48	miRanda	MicroCosm
gga-miR-103	TCTE3	155	-23.74	miRanda	-
gga-let-7j	CDK19	155	-21.87	miRanda	-
gga-miR-133a	ERH	155	-25.05	miRanda	-
gga-miR-133c	ERH	155	-25.01	miRanda	-
gga-miR-133b	gga-mir-1679	155	-21.51	miRanda	-
gga-miR-133c	CCD61_CHICK	155	-21.3	miRanda	-
gga-let-7j	TBB6_CHICK	155	-20.1	miRanda	-
gga-let-7a	CDK19	155	-21.87	miRanda	-
gga-miR-103	BLNK_CHICK	155	-21.33	miRanda	-
gga-let-7j	Q5F3S7_CHICK	155	-20.1	miRanda	-
gga-miR-133a	F1NWE5_CHICK	155	-22.96	miRanda	-
gga-miR-103	DERL3	154	-21.38	miRanda	-
gga-let-7j	IL4	154	-21.71	miRanda	-
gga-miR-128	ORC3L	154	-21.41	miRanda	-
gga-miR-107	PRPS2_CHICK	154	-21.34	miRanda	-
gga-miR-128	FAM166A	154	-22.12	miRanda	-
gga-miR-133b	F1NH08_CHICK	154	-24.67	miRanda	-
gga-miR-133c	gga-mir-1757	154	-24.39	miRanda	-
gga-miR-133c	C9orf91	154	-25.82	miRanda	-
gga-miR-133b	C9orf91	154	-23.79	miRanda	-
gga-miR-133c	HMGCL	154	-28.91	miRanda	-
gga-miR-103	XYLT1	154	-22	miRanda	-
gga-miR-133a	CAC1B_CHICK	154	-25.97	miRanda	-
gga-miR-133c	SHROOM3	154	-26.27	miRanda	-
gga-miR-133b	CAC1B_CHICK	154	-23.79	miRanda	-
gga-miR-101	PDXK	154	-20.96	miRanda	-
gga-miR-103	SDC4_CHICK	154	-20.36	miRanda	-
gga-miR-107	O42391_CHICK	154	-21.66	miRanda	-
gga-miR-107	SDC4_CHICK	154	-20.36	miRanda	-
gga-miR-133a	F1NH08_CHICK	154	-25.57	miRanda	-
gga-miR-107	OAZ1_CHICK	154	-23.06	miRanda	-
gga-miR-133a	F1NH33_CHICK	154	-23.71	miRanda	-
gga-miR-133a	HMGCL	154	-28.64	miRanda	-
gga-miR-133c	CAC1B_CHICK	154	-25.82	miRanda	-
gga-miR-133a	gga-mir-1757	154	-24.39	miRanda	-
gga-let-7j	SLC12A4	154	-21.29	miRanda	-
gga-miR-128	SAR1B	154	-22.42	miRanda	-
gga-miR-128	MTUS1	154	-24.47	miRanda	-
gga-miR-103	PRPS2_CHICK	154	-21.39	miRanda	-
gga-miR-103	OAZ1_CHICK	154	-22.37	miRanda	-
gga-miR-103	O42391_CHICK	154	-21.29	miRanda	-
gga-miR-103	MYL4	154	-21.72	miRanda	-
gga-miR-101	SLC17A9	154	-25.45	miRanda	-
gga-miR-128	F1NSD1_CHICK	154	-20.13	miRanda	-
gga-miR-133b	THY1	154	-33.27	miRanda	-
gga-miR-133b	SH3KBP1	154	-25.7	miRanda	-
gga-miR-107	MYL4	154	-20.6	miRanda	-
gga-miR-133a	C9orf91	154	-25.97	miRanda	-
gga-let-7a	IL4	154	-21.71	miRanda	-
gga-miR-107	FBXW5	154	-20.85	miRanda	-
gga-miR-107	SETD7	154	-22.2	miRanda	-
gga-miR-107	RUNX1T1	154	-21.14	miRanda	TargetScan
gga-miR-107	DERL3	154	-22.57	miRanda	-
gga-let-7a	SLC12A4	154	-21.29	miRanda	-
gga-miR-133c	F1NH08_CHICK	154	-25.84	miRanda	-
gga-miR-107	F1P2T2_CHICK	154	-20.22	miRanda	-
gga-miR-107	XYLT1	154	-21.8	miRanda	-
gga-miR-133c	F1NH33_CHICK	154	-23.98	miRanda	-
gga-miR-133a	SHROOM3	154	-26.27	miRanda	-
gga-miR-107	MED21	153	-20.49	miRanda	-
gga-miR-133a	F1NW16_CHICK	153	-24.84	miRanda	-
gga-miR-128	TBX2	153	-22.38	miRanda	-
gga-let-7a	EEPD1	153	-20.35	miRanda	-
gga-miR-133c	PDE6C	153	-23.16	miRanda	-
gga-let-7j	CPXM2	153	-21.65	miRanda	-
gga-miR-133c	F1NW16_CHICK	153	-24.84	miRanda	-
gga-miR-107	C1orf107	153	-20.73	miRanda	-
gga-miR-128	F1NA49_CHICK	153	-26.92	miRanda	-
gga-miR-133b	PDE6C	153	-20.46	miRanda	-
gga-let-7j	EEPD1	153	-20.35	miRanda	-
gga-let-7a	GLL9_CHICK	153	-20.07	miRanda	-
gga-miR-128	LOC396449	153	-22.19	miRanda	-
gga-let-7j	GLL9_CHICK	153	-20.07	miRanda	-
gga-miR-107	TOX3	153	-20.93	miRanda	-
gga-miR-133b	SHROOM3	153	-27.01	miRanda	-
gga-miR-133a	Q5ZIZ5_CHICK	153	-26.73	miRanda	-
gga-miR-133c	Q5ZIZ5_CHICK	153	-26.85	miRanda	-
gga-miR-107	DCLRE1C	153	-20.9	miRanda	-
gga-miR-128	TBC1D22B	153	-20.93	miRanda	MicroCosm
gga-let-7a	CPXM2	153	-21.65	miRanda	-
gga-miR-103	C1orf107	153	-20.04	miRanda	-
gga-miR-133b	gga-mir-1757	153	-24.52	miRanda	-
gga-miR-133b	F1NW16_CHICK	153	-24.84	miRanda	-
gga-miR-103	DIP2A	153	-20.39	miRanda	-
gga-miR-128	RBM7	153	-20.06	miRanda	-
gga-miR-133a	PDE6C	153	-22.89	miRanda	-
gga-miR-107	Q5ZLH5_CHICK	152	-20.96	miRanda	miRNAMap
gga-miR-107	F1NA53_CHICK	152	-20.18	miRanda	-
gga-miR-133c	GDI2	152	-23.25	miRanda	-
gga-miR-133a	Q98SE8_CHICK	152	-24.42	miRanda	-
gga-miR-103	FAM101B	152	-23.15	miRanda	-
gga-miR-103	SLC46A3	152	-20.89	miRanda	MirTarget2
gga-miR-107	FAM101B	152	-20.63	miRanda	-
gga-miR-103	F1NBX1_CHICK	152	-20.43	miRanda	-
gga-miR-128	RBBP8	152	-20.29	miRanda	-
gga-miR-128	CRLF3	152	-21.81	miRanda	-
gga-miR-103	RUSC1	152	-20.4	miRanda	-
gga-miR-133a	Q5ZMC1_CHICK	152	-21.2	miRanda	-
gga-miR-103	Q5ZLH5_CHICK	152	-20.96	miRanda	miRNAMap
gga-miR-128	GLL13_CHICK	152	-21.89	miRanda	-
gga-miR-107	F1NBX1_CHICK	152	-20.43	miRanda	-
gga-miR-103	F1NA46_CHICK	152	-22	miRanda	-
gga-miR-107	FAM166A	152	-22.47	miRanda	-
gga-miR-103	F1NA53_CHICK	152	-20.18	miRanda	-
gga-let-7a	CRIM1	152	-22.27	miRanda	-
gga-miR-133a	GDI2	152	-23.25	miRanda	-
gga-miR-133c	Q5ZMC1_CHICK	152	-23.04	miRanda	-
gga-miR-133b	Q5ZMC1_CHICK	152	-21.3	miRanda	-
gga-miR-128	ADRM1	152	-21.86	miRanda	-
gga-miR-103	F1NXR1_CHICK	152	-22	miRanda	-
gga-miR-133b	Q98SE8_CHICK	152	-23.49	miRanda	-
gga-let-7j	CRIM1	152	-22.27	miRanda	-
gga-miR-133c	Q98SE8_CHICK	152	-25.81	miRanda	-
gga-miR-133b	ERH	152	-24.45	miRanda	-
gga-miR-107	SLC46A3	152	-20.89	miRanda	MirTarget2
gga-miR-107	RSFR_CHICK	151	-20.6	miRanda	MicroCosm
gga-miR-133c	VAMP1	151	-21.13	miRanda	-
gga-let-7j	SNX4	151	-20.97	miRanda	-
gga-miR-107	PLEKHH1	151	-20.42	miRanda	-
gga-miR-128	Q5ZI60_CHICK	151	-21.96	miRanda	-
gga-miR-133b	AFF4	151	-20.92	miRanda	-
gga-miR-103	JPH3	151	-21.57	miRanda	-
gga-miR-133b	GDI2	151	-23.25	miRanda	-
gga-miR-128	LARP4	151	-20.33	miRanda	TargetScan
gga-miR-133a	VAMP1	151	-20.86	miRanda	-
gga-miR-133a	AFF4	151	-22.25	miRanda	-
gga-miR-103	RSFR_CHICK	151	-21.04	miRanda	MicroCosm
gga-miR-103	PLEKHH1	151	-20.61	miRanda	-
gga-miR-128	INTS1	151	-21.1	miRanda	-
gga-miR-128	gga-mir-1463	151	-21.33	miRanda	-
gga-miR-128	C9orf78	151	-21.5	miRanda	-
gga-let-7a	SNX4	151	-20.97	miRanda	-
gga-miR-133c	AFF4	151	-21.71	miRanda	-
gga-miR-103	CHUK	151	-21.79	miRanda	-
gga-miR-107	CHUK	151	-21.35	miRanda	-
gga-miR-128	Q5F445_CHICK	150	-23.17	miRanda	MicroCosm
gga-miR-128	ARID3B	150	-23.17	miRanda	TargetScan
gga-miR-128	ORMDL2	150	-20.93	miRanda	-
gga-miR-128	Q90634_CHICK	150	-20.07	miRanda	-
gga-miR-128	EXOC2	150	-22.06	miRanda	-
gga-let-7j	ARHGEF10L	150	-20.62	miRanda	-
gga-miR-107	B9D1	150	-23.14	miRanda	-
gga-let-7j	Q5F3B6_CHICK	150	-20.62	miRanda	-
gga-miR-103	B9D1	150	-23.14	miRanda	-
gga-miR-133b	CCD61_CHICK	150	-21.03	miRanda	-
gga-miR-128	SLC11A1	150	-20.13	miRanda	-
gga-let-7a	ARHGEF10L	150	-20.62	miRanda	MicroCosm
gga-miR-103	gga-mir-1798	150	-20.76	miRanda	-
gga-miR-128	SETD4	150	-22.62	miRanda	-
gga-miR-107	gga-mir-1798	150	-20.82	miRanda	-
gga-miR-128	TSPAN9	150	-25.43	miRanda	-
gga-let-7a	Q5F3B6_CHICK	150	-20.62	miRanda	-
gga-miR-128	HIF1A	150	-22.38	miRanda	-
gga-miR-128	Q98TX6_CHICK	150	-22.06	miRanda	-
gga-miR-103	CDX1_CHICK	149	-24.49	miRanda	-
gga-miR-133c	ASB1	149	-21.2	miRanda	-
gga-miR-107	AKR1D1	149	-22.49	miRanda	-
gga-miR-103	MLXIP	149	-22.83	miRanda	-
gga-miR-107	CDX1_CHICK	149	-24.1	miRanda	-
gga-miR-103	AKR1D1	149	-22.49	miRanda	-
gga-miR-133b	F1NH33_CHICK	149	-20.74	miRanda	-
gga-miR-103	SNORA76	149	-21.9	miRanda	-
gga-miR-107	TNMD	149	-20.4	miRanda	-
gga-miR-103	PCNP	149	-20.18	miRanda	-
gga-miR-103	CHAC2_CHICK	149	-22.2	miRanda	-
gga-miR-128	PBLD	149	-23.61	miRanda	-
gga-miR-107	PCNP	149	-20.18	miRanda	-
gga-let-7a	LRRC49	149	-23.62	miRanda	-
gga-miR-133c	TENP	149	-24.06	miRanda	-
gga-miR-128	MAP4	149	-20.26	miRanda	-
gga-miR-128	F1P2V9_CHICK	149	-22.34	miRanda	-
gga-miR-133a	TENP	149	-23.79	miRanda	-
gga-miR-103	OC116_CHICK	149	-21.2	miRanda	-
gga-miR-107	OC116_CHICK	149	-20.67	miRanda	-
gga-miR-133b	HMGCL	149	-25.2	miRanda	-
gga-miR-107	SIN3B	149	-22.08	miRanda	-
gga-let-7j	LRRC49	149	-23.62	miRanda	-
gga-miR-128	THAP4	149	-20.44	miRanda	-
gga-miR-133a	ASB1	149	-21.2	miRanda	-
gga-miR-133b	TENP	149	-22.38	miRanda	-
gga-miR-107	WDR20	149	-20.98	miRanda	TargetScan
gga-miR-107	MLXIP	149	-22.83	miRanda	-
gga-miR-128	PITPNB	149	-21.69	miRanda	-
gga-miR-107	SNORA76	149	-22.85	miRanda	-
gga-miR-133c	ENG	148	-20.99	miRanda	-
gga-miR-103	2013-09-15	148	-23.14	miRanda	-
gga-miR-133a	TEF_CHICK	148	-24.96	miRanda	-
gga-miR-103	E1BZ03_CHICK	148	-20.52	miRanda	-
gga-miR-133c	Q5ZLS0_CHICK	148	-23.73	miRanda	-
gga-miR-107	SNORA52	148	-24.59	miRanda	-
gga-miR-133c	TEF_CHICK	148	-26.14	miRanda	-
gga-miR-133a	ENG	148	-20.99	miRanda	-
gga-miR-133b	TEF_CHICK	148	-23.74	miRanda	-
gga-miR-103	SNORA52	148	-24.59	miRanda	-
gga-miR-133b	ASB1	148	-21.3	miRanda	-
gga-miR-133b	Q5ZIZ5_CHICK	148	-26.13	miRanda	-
gga-miR-133b	DHX40	148	-20.89	miRanda	-
gga-miR-107	E1BZ03_CHICK	148	-20.52	miRanda	-
gga-miR-128	KAP0_CHICK	148	-22.09	miRanda	-
gga-miR-107	PTPRM	148	-21.04	miRanda	-
gga-miR-103	PTPRM	148	-21.04	miRanda	-
gga-miR-133a	Q5ZLS0_CHICK	148	-23.36	miRanda	-
gga-miR-133a	DHX40	148	-21.22	miRanda	-
gga-miR-103	F1NHM4_CHICK	148	-21.63	miRanda	-
gga-miR-128	FAM20A	148	-22.09	miRanda	-
gga-miR-103	PLK4	148	-20.6	miRanda	-
gga-miR-133b	ENG	148	-20.99	miRanda	-
gga-miR-133c	DHX40	148	-21.22	miRanda	-
gga-miR-133b	SAMSN1	147	-23.01	miRanda	-
gga-miR-128	ITPK1_CHICK	147	-22.65	miRanda	-
gga-miR-133c	ATP6V1C2	147	-20.52	miRanda	-
gga-miR-107	ICK	147	-20.14	miRanda	-
gga-let-7j	AS3MT	147	-22.2	miRanda	-
gga-miR-103	PRKCH	147	-21.25	miRanda	-
gga-miR-133c	LAC_CHICK	147	-21.84	miRanda	-
gga-let-7a	KLHL6	147	-20.43	miRanda	TargetScan
gga-miR-103	ICK	147	-20.14	miRanda	-
gga-let-7a	Q5ZJ78_CHICK	147	-22.95	miRanda	-
gga-miR-133a	ATP6V1C2	147	-20.52	miRanda	-
gga-miR-128	F1P5K5_CHICK	147	-20.27	miRanda	-
gga-let-7j	Q5ZJ78_CHICK	147	-22.95	miRanda	-
gga-miR-133b	ATP6V1C2	147	-20.52	miRanda	-
gga-let-7a	AS3MT	147	-22.2	miRanda	-
gga-miR-128	Q1KNA7_CHICK	147	-20.2	miRanda	-
gga-miR-101	F1NPN3_CHICK	147	-20.02	miRanda	-
gga-miR-107	PRKCH	147	-21.25	miRanda	-
gga-miR-133a	F1NT03_CHICK	147	-20.52	miRanda	-
gga-miR-107	VAMP4	147	-20.89	miRanda	TargetScan
gga-miR-133c	SAMSN1	147	-23.59	miRanda	-
gga-miR-133a	LAC_CHICK	147	-21.11	miRanda	-
gga-miR-133c	F1NT03_CHICK	147	-20.52	miRanda	-
gga-miR-133a	AHSA1	147	-27.07	miRanda	-
gga-miR-133c	AHSA1	147	-27.07	miRanda	-
gga-miR-133b	F1NT03_CHICK	147	-20.52	miRanda	-
gga-miR-133a	SAMSN1	147	-23.47	miRanda	-
gga-let-7j	KLHL6	147	-20.43	miRanda	TargetScan
gga-miR-103	CDK8	147	-20.68	miRanda	MicroCosm
gga-miR-133c	SLC1A4	147	-20.25	miRanda	-
gga-miR-133c	SLC47A2	146	-21.02	miRanda	-
gga-miR-133a	F1P4U1_CHICK	146	-20.1	miRanda	-
gga-miR-133b	SLC47A2	146	-20.05	miRanda	-
gga-miR-133a	GSN	146	-26.41	miRanda	-
gga-miR-107	gga-mir-1790	146	-20.06	miRanda	-
gga-miR-133a	SLC47A2	146	-21.17	miRanda	-
gga-miR-103	PLEK2	146	-21.99	miRanda	-
gga-miR-133b	AHSA1	146	-27.2	miRanda	-
gga-miR-133c	F1P4U1_CHICK	146	-20.37	miRanda	-
gga-miR-128	SAMSN1	146	-22.55	miRanda	-
gga-miR-103	gga-mir-1790	146	-20.52	miRanda	-
gga-miR-107	C6orf62	146	-20.41	miRanda	-
gga-miR-128	TM9SF4	146	-21.3	miRanda	-
gga-miR-133c	GSN	146	-26.68	miRanda	-
gga-miR-103	CCNB2_CHICK	146	-20.7	miRanda	-
gga-miR-128	VSIG10	146	-23.51	miRanda	-
gga-miR-133c	ZMYM3	145	-21.02	miRanda	MicroCosm
gga-miR-133c	IL2RG	145	-21.02	miRanda	-
gga-miR-133b	Q5ZJA5_CHICK	145	-22	miRanda	-
gga-miR-128	gga-mir-1698	145	-24.78	miRanda	-
gga-miR-133c	SAP30BP	145	-23.12	miRanda	-
gga-miR-133a	SAP30BP	145	-23.66	miRanda	-
gga-miR-133a	SNAPC1	145	-23.08	miRanda	MicroCosm
gga-let-7j	MBOAT1	145	-20.77	miRanda	-
gga-miR-133a	ENPP1	145	-20.27	miRanda	-
gga-miR-133a	Q5ZJA5_CHICK	145	-22	miRanda	-
gga-miR-133a	HIF1A	145	-23.08	miRanda	TargetSpy
gga-miR-133c	HIF1A	145	-22.54	miRanda	TargetSpy
gga-miR-133c	Q90789_CHICK	145	-22.91	miRanda	-
gga-miR-101	RBP7	145	-20.18	miRanda	-
gga-miR-133a	Q90789_CHICK	145	-22.64	miRanda	-
gga-let-7a	MBOAT1	145	-20.77	miRanda	-
gga-miR-133c	SNAPC1	145	-22.54	miRanda	MicroCosm
gga-miR-133b	SNAPC1	145	-20.64	miRanda	MicroCosm
gga-miR-133c	Q5ZJA5_CHICK	145	-22	miRanda	-
gga-miR-133c	ENPP1	145	-21	miRanda	-
gga-miR-133b	HIF1A	145	-20.64	miRanda	-
gga-miR-133c	PLK1	144	-21.99	miRanda	-
gga-miR-133a	PLK1	144	-21.72	miRanda	-
gga-miR-133c	GPHR_CHICK	144	-21.85	miRanda	-
gga-miR-133b	Q5ZLS0_CHICK	144	-23.46	miRanda	-
gga-miR-128	ST6GALNAC2	144	-20.21	miRanda	-
gga-miR-103	TES_CHICK	143	-21.85	miRanda	-
gga-miR-107	RB1	143	-20.74	miRanda	-
gga-miR-133c	SPCS2	143	-23.46	miRanda	-
gga-miR-103	METTL6	143	-21.82	miRanda	-
gga-miR-133a	SPCS2	143	-22.73	miRanda	-
gga-miR-133c	FBLIM1	143	-20.54	miRanda	MicroCosm
gga-miR-133c	AKAP9	142	-22.07	miRanda	MirTarget2
gga-miR-133c	F1NMG1_CHICK	142	-26.76	miRanda	-
gga-miR-133a	AKAP9	142	-21.7	miRanda	MirTarget2
gga-miR-133b	TAB1	142	-20.45	miRanda	-
gga-miR-133a	TAB1	142	-21.34	miRanda	-
gga-miR-103	CDC2L1	142	-20.29	miRanda	-
gga-miR-128	ITM2B	142	-21.25	miRanda	-
gga-miR-133c	BBS2	142	-20.75	miRanda	miRNAMap
gga-miR-133c	CDK6	142	-22.07	miRanda	-
gga-miR-133a	F1NMG1_CHICK	142	-26.03	miRanda	-
gga-miR-128	ADAMTS7	142	-20.15	miRanda	-
gga-miR-133c	TAB1	142	-22.07	miRanda	-
gga-miR-133a	CDK6	142	-21.7	miRanda	-
gga-miR-128	F1P526_CHICK	141	-20.03	miRanda	-
gga-miR-133b	F1NMG1_CHICK	141	-21.78	miRanda	-
gga-miR-103	RPS25	141	-20.22	miRanda	-
gga-miR-133b	GSN	141	-22.45	miRanda	-

## Sheet: CHL5
miRNAs	Target	Score	Minimum Free Energy	Target Prediction Tool	Supported by other tools
gga-miR-128	NECAP2	566	-67.1	miRanda	-
gga-miR-101	DGCR8	462	-44.05	miRanda	-
gga-miR-101	PKN3	460	-43.82	miRanda	-
gga-miR-101	PDE4D	459	-38.94	miRanda	-
gga-miR-101	GNB5	459	-39.73	miRanda	-
gga-miR-101	N4BP2L2	458	-40.37	miRanda	MirTarget2
gga-miR-101	PDCD2L	456	-40.8	miRanda	-
gga-miR-101	C1orf101	451	-42.04	miRanda	-
gga-miR-101	F1NHW8_CHICK	451	-42.16	miRanda	miRNAMap
gga-miR-302b-3p	PLEKHH1	449	-40.07	miRanda	-
gga-miR-302d	PLEKHH1	449	-40.5	miRanda	-
gga-miR-128	ALOX5	449	-48.82	miRanda	-
gga-miR-101	Q5F3Q7_CHICK	448	-35.29	miRanda	-
gga-let-7j	TRA2A	444	-49.83	miRanda	-
gga-let-7a	TRA2A	444	-49.83	miRanda	-
gga-miR-101	Q5ZLM7_CHICK	441	-32.92	miRanda	-
gga-miR-128	TBX6	439	-55	miRanda	-
gga-miR-135a	E1BSN0_CHICK	437	-38.65	miRanda	-
gga-miR-128	MTRF1	435	-41.14	miRanda	-
gga-miR-128	F1NNR3_CHICK	426	-44.9	miRanda	-
gga-miR-128	CELF1	422	-45.06	miRanda	MirTarget2
gga-miR-7	ST7	320	-34.42	miRanda	-
gga-miR-302b-3p	MTRF1	319	-31.61	miRanda	-
gga-miR-101	SLC13A3	319	-30.05	miRanda	-
gga-miR-302d	MTRF1	319	-32.15	miRanda	-
gga-miR-101	SLA	319	-29.04	miRanda	-
gga-miR-7	PRKCE	319	-38.07	miRanda	-
gga-let-7j	WDR44	318	-44.58	miRanda	-
gga-let-7a	PFKFB2	318	-41.89	miRanda	-
gga-let-7a	WDR44	318	-44.58	miRanda	-
gga-miR-302d	Q5ZHQ9_CHICK	318	-35.15	miRanda	-
gga-let-7j	PFKFB2	318	-41.89	miRanda	-
gga-miR-302b-3p	Q5ZHQ9_CHICK	318	-33.82	miRanda	-
gga-miR-135a	gga-mir-16-2	318	-34.26	miRanda	-
gga-miR-302b-3p	PRRC2B	317	-33.33	miRanda	-
gga-miR-302d	PRRC2B	317	-34.27	miRanda	-
gga-miR-302b-3p	Q5ZM06_CHICK	316	-34.41	miRanda	-
gga-miR-302d	Q5ZM06_CHICK	316	-34.96	miRanda	-
gga-miR-101	ZPLD1	316	-33.7	miRanda	-
gga-miR-302b-3p	RPS6KB1	316	-31.9	miRanda	-
gga-miR-302d	RPS6KB1	316	-32.47	miRanda	-
gga-miR-9-5p	MTRF1	315	-34.78	miRanda	-
gga-miR-135a	Q5ZJ78_CHICK	315	-34.28	miRanda	-
gga-miR-302b-3p	EZH2	315	-37.7	miRanda	-
gga-miR-302d	EZH2	315	-34.44	miRanda	-
gga-miR-9-5p	F1NRB7_CHICK	315	-32.54	miRanda	-
gga-miR-101	F1NWB7_CHICK	315	-40.04	miRanda	-
gga-miR-302d	CD8A	314	-31.45	miRanda	-
gga-miR-101	NOP58	314	-37.68	miRanda	-
gga-miR-133a	Q5ZIG5_CHICK	314	-49.85	miRanda	-
gga-miR-302b-3p	FAM161B	314	-37.27	miRanda	-
gga-miR-302d	FAM161B	314	-34.74	miRanda	-
gga-miR-302b-3p	CD8A	314	-28.07	miRanda	-
gga-miR-302d	ARVCF	314	-37.38	miRanda	MirTarget2
gga-miR-302d	F1NB20_CHICK	314	-31.18	miRanda	miRNAMap
gga-miR-302d	ZNF410	314	-34.74	miRanda	MirTarget2
gga-miR-101	AOX2P	314	-37.68	miRanda	MirTarget2
gga-miR-302b-3p	F1NB20_CHICK	314	-29.19	miRanda	-
gga-miR-302b-3p	ZNF410	314	-37.27	miRanda	-
gga-miR-128	PLXNC1	314	-45.69	miRanda	-
gga-miR-302b-3p	ARVCF	314	-34.91	miRanda	-
gga-miR-101	Q5ZMI3_CHICK	313	-23.61	miRanda	-
gga-miR-9-5p	ZCCHC6	313	-33.4	miRanda	-
gga-miR-128	ETFA	312	-37.8	miRanda	-
gga-miR-302b-3p	VAPB	312	-28.19	miRanda	-
gga-miR-302d	VAPB	312	-25.94	miRanda	-
gga-miR-302b-3p	CELF1	312	-30.84	miRanda	-
gga-miR-101	CEP57	312	-27.93	miRanda	-
gga-miR-7	F1NJ16_CHICK	312	-37.74	miRanda	-
gga-miR-101	FAH	312	-27.2	miRanda	-
gga-miR-302d	CELF1	312	-33.11	miRanda	TargetSpy
gga-miR-9-5p	CEP57	312	-38.7	miRanda	-
gga-miR-101	F1NGR8_CHICK	311	-34.54	miRanda	-
gga-miR-101	PIK3C2G	311	-32.65	miRanda	MicroCosm
gga-miR-101	NRG4	311	-34.47	miRanda	-
gga-miR-101	MPHOSPH8	310	-20.29	miRanda	-
gga-miR-135a	GTF2A1	310	-31.76	miRanda	MirTarget2
gga-miR-9-5p	AP2A2	310	-32.22	miRanda	-
gga-miR-101	PHTF2	310	-28.56	miRanda	MirTarget2
gga-miR-9-5p	SLC16A5	310	-32.28	miRanda	-
gga-miR-302b-3p	IPO11	310	-28.24	miRanda	-
gga-miR-128	TSPAN1	310	-37.37	miRanda	MicroCosm
gga-miR-302d	IPO11	310	-29.66	miRanda	-
gga-miR-101	FASTKD1	309	-31.47	miRanda	-
gga-miR-302b-3p	HIF1A	309	-34.17	miRanda	-
gga-miR-101	MED21	309	-31.59	miRanda	-
gga-miR-302d	HIF1A	309	-32.17	miRanda	TargetSpy
gga-miR-135a	HMG20A	309	-32.21	miRanda	TargetScan
gga-miR-9-5p	CPN1	309	-29.7	miRanda	-
gga-miR-101	BSDC1	308	-29.84	miRanda	-
gga-let-7j	PYGO1	308	-36.17	miRanda	-
gga-miR-101	LBR	308	-24.36	miRanda	-
gga-let-7a	PYGO1	308	-36.17	miRanda	-
gga-let-7a	RICTOR	308	-38.45	miRanda	TargetScan
gga-miR-9-5p	Q6XFR0_CHICK	308	-28.23	miRanda	-
gga-let-7j	RICTOR	308	-38.45	miRanda	TargetScan
gga-miR-7	F1NU61_CHICK	308	-37.19	miRanda	-
gga-let-7j	C3orf77	307	-32.84	miRanda	-
gga-miR-101	ANKRD27	307	-21.69	miRanda	-
gga-miR-101	Q9PWN0_CHICK	307	-32.1	miRanda	-
gga-let-7a	C3orf77	307	-32.84	miRanda	-
gga-miR-101	BZW2	307	-24.31	miRanda	-
gga-miR-101	Q5F419_CHICK	307	-30.33	miRanda	-
gga-miR-9-5p	C3orf77	307	-34.79	miRanda	-
gga-miR-101	GNAI1	307	-32.87	miRanda	-
gga-miR-302d	ZNRF1	306	-28.49	miRanda	-
gga-miR-302b-3p	TNFRSF18	306	-28.42	miRanda	-
gga-miR-302b-3p	ZNRF1	306	-28.49	miRanda	-
gga-miR-302d	TNFRSF18	306	-29.94	miRanda	-
gga-miR-101	WNT3A_CHICK	306	-28.46	miRanda	-
gga-miR-9-5p	Q5ZLJ6_CHICK	305	-31.87	miRanda	-
gga-miR-302d	E1BUI0_CHICK	305	-24.99	miRanda	-
gga-miR-101	MBNL1_CHICK	305	-23.55	miRanda	-
gga-miR-101	Q5ZHW9_CHICK	305	-30.6	miRanda	-
gga-miR-302b-3p	E1BUI0_CHICK	305	-26.99	miRanda	-
gga-miR-9-5p	DUS1L	305	-27.27	miRanda	-
gga-miR-101	OSGEPL1	305	-25.34	miRanda	-
gga-miR-7	PCGF6	305	-37.65	miRanda	-
gga-miR-101	Q1EGJ7_CHICK	305	-26.13	miRanda	-
gga-miR-101	ARNTL2	305	-34.26	miRanda	MirTarget2
gga-miR-7	HMG20A	304	-27.6	miRanda	-
gga-miR-101	RRP7A	304	-28.17	miRanda	-
gga-miR-101	C17orf67	304	-29.69	miRanda	-
gga-miR-135a	NDRG4	304	-26.86	miRanda	TargetScan
gga-miR-101	NDUFAF6	304	-26.98	miRanda	-
gga-miR-128	E1C3K3_CHICK	304	-33.95	miRanda	-
gga-miR-101	TCEB1	303	-24.71	miRanda	-
gga-miR-9-5p	gga-mir-490	303	-29.49	miRanda	-
gga-miR-101	NKAIN2	303	-25.42	miRanda	-
gga-miR-302b-3p	TBC1D1	303	-29.66	miRanda	-
gga-miR-101	TERF1	303	-24.71	miRanda	TargetSpy
gga-miR-135a	KIAA1430	303	-29.55	miRanda	-
gga-miR-101	TDP1	303	-25.64	miRanda	-
gga-miR-101	FSTL1	303	-26.66	miRanda	-
gga-miR-128	ZNF341	303	-36.37	miRanda	-
gga-miR-302d	TBC1D1	303	-30.13	miRanda	-
gga-miR-135a	LBR	302	-27.51	miRanda	-
gga-miR-302d	AACS_CHICK	302	-29.58	miRanda	-
gga-miR-101	MTPAP	302	-30.13	miRanda	MirTarget2
gga-miR-101	NTAN1	302	-26.36	miRanda	-
gga-let-7j	TAX1BP3	302	-41.98	miRanda	-
gga-miR-302d	LEG4_CHICK	302	-27.93	miRanda	-
gga-miR-101	SUB1	302	-24.18	miRanda	MirTarget2
gga-let-7a	TAX1BP3	302	-41.98	miRanda	-
gga-miR-302b-3p	LEG4_CHICK	302	-29.5	miRanda	-
gga-miR-101	MAGI3	302	-24.35	miRanda	MirTarget2
gga-miR-302b-3p	AACS_CHICK	302	-24.74	miRanda	-
gga-miR-7	PLA2G12B	301	-29.7	miRanda	-
gga-miR-302b-3p	PRDX1_CHICK	301	-24.97	miRanda	-
gga-miR-9-5p	EPHA3	301	-25.91	miRanda	-
gga-miR-135a	MAGI3	301	-28.81	miRanda	-
gga-miR-7	Q5ZMP8_CHICK	301	-32.94	miRanda	-
gga-miR-302d	PRDX1_CHICK	301	-26.81	miRanda	-
gga-miR-128	ZDHHC5	301	-29.49	miRanda	-
gga-miR-302d	VLDLR_CHICK	300	-22.23	miRanda	-
gga-miR-101	HVCN1	300	-28.71	miRanda	-
gga-miR-101	TMEM41A	300	-23.9	miRanda	-
gga-miR-302d	WDFY2	300	-28.94	miRanda	-
gga-miR-101	B4GALT5	300	-22.41	miRanda	-
gga-miR-302b-3p	KIAA0020	300	-22.45	miRanda	-
gga-miR-101	ICOSLG	300	-26.93	miRanda	-
gga-miR-135a	PSPH	300	-26.07	miRanda	-
gga-miR-302d	F1NAP0_CHICK	300	-30.13	miRanda	-
gga-miR-128	HPS3	300	-29.61	miRanda	-
gga-miR-302b-3p	WDFY2	300	-28.91	miRanda	-
gga-miR-101	MIOS	300	-25.84	miRanda	-
gga-miR-101	SNX14	300	-26.16	miRanda	miRNAMap
gga-miR-101	PRKAA1	300	-31.78	miRanda	TargetSpy
gga-miR-302b-3p	F1NAP0_CHICK	300	-27.82	miRanda	-
gga-miR-101	Q6PKI7_CHICK	300	-25.05	miRanda	-
gga-miR-135a	F1NU66_CHICK	300	-24.35	miRanda	-
gga-miR-302d	KIAA0020	300	-22.23	miRanda	-
gga-miR-302b-3p	VLDLR_CHICK	300	-22.45	miRanda	-
gga-miR-101	CSE1L	299	-24.22	miRanda	-
gga-miR-101	ATP5I	299	-24.04	miRanda	-
gga-miR-128	Q5ZKS2_CHICK	299	-31.75	miRanda	-
gga-miR-101	PRDX1_CHICK	299	-22.71	miRanda	-
gga-miR-135a	Q5F3Z4_CHICK	298	-29.74	miRanda	-
gga-miR-101	MCL1	298	-25.79	miRanda	-
gga-miR-101	IL7	298	-28.12	miRanda	-
gga-miR-9-5p	TJP3	298	-29.63	miRanda	-
gga-miR-101	KAP0_CHICK	298	-24.42	miRanda	-
gga-miR-101	BEND7	298	-23.88	miRanda	-
gga-miR-101	Q5ZJ82_CHICK	298	-25.79	miRanda	-
gga-miR-128	Q6PKI7_CHICK	298	-30.43	miRanda	-
gga-miR-302d	FKBP7	297	-27.46	miRanda	-
gga-miR-101	CC132_CHICK	297	-21.31	miRanda	-
gga-miR-302d	CA8	297	-23.01	miRanda	-
gga-miR-302b-3p	CA8	297	-24.09	miRanda	-
gga-miR-101	ZBTB10	297	-27.98	miRanda	-
gga-miR-101	F1NFT6_CHICK	297	-21.56	miRanda	-
gga-miR-9-5p	LEPREL1	297	-24.76	miRanda	-
gga-miR-302b-3p	FKBP7	297	-22.96	miRanda	-
gga-miR-302d	MYD88	296	-27.4	miRanda	-
gga-miR-302b-3p	MYD88	296	-23.94	miRanda	-
gga-miR-302b-3p	U6	296	-23.16	miRanda	-
gga-miR-101	FBN1	296	-28.17	miRanda	-
gga-miR-101	Q5ZKJ3_CHICK	296	-28.17	miRanda	MicroCosm
gga-miR-302d	U6	296	-23.76	miRanda	-
gga-miR-101	GLT8D3	296	-23.3	miRanda	-
gga-miR-101	ASB12	296	-22.69	miRanda	-
gga-miR-9-5p	FBN1	295	-25.25	miRanda	-
gga-miR-302d	Q5ZLN3_CHICK	295	-30.48	miRanda	-
gga-miR-302d	Q8JHV4_CHICK	295	-22.74	miRanda	MicroCosm
gga-miR-302b-3p	IRAK4	295	-27.9	miRanda	-
gga-miR-302d	IRAK4	295	-30.48	miRanda	MirTarget2
gga-miR-101	E1BUI0_CHICK	295	-23.61	miRanda	-
gga-miR-302d	ALOX5	295	-28.05	miRanda	-
gga-miR-302b-3p	ALOX5	295	-27.17	miRanda	-
gga-let-7j	BZW1_CHICK	295	-28.5	miRanda	-
gga-let-7a	CLK1	295	-28.5	miRanda	-
gga-miR-302b-3p	Q8JHV4_CHICK	295	-21.8	miRanda	-
gga-let-7j	CLK1	295	-28.5	miRanda	-
gga-miR-302d	CLN5	295	-22.74	miRanda	-
gga-miR-302b-3p	GCFC1	295	-24.42	miRanda	-
gga-miR-302b-3p	Q5ZLN3_CHICK	295	-27.9	miRanda	-
gga-miR-302b-3p	CLN5	295	-21.8	miRanda	-
gga-miR-302d	GCFC1	295	-28.71	miRanda	-
gga-miR-128	CCDC88C	295	-29.37	miRanda	TargetScan
gga-miR-135a	PLEKHO1	295	-24.63	miRanda	-
gga-miR-9-5p	E1C902_CHICK	295	-25.25	miRanda	-
gga-let-7a	BZW1_CHICK	295	-28.5	miRanda	MicroCosm
gga-miR-128	E1BWN1_CHICK	294	-33.02	miRanda	-
gga-miR-128	ZNF511	294	-37.3	miRanda	-
gga-miR-128	TOMM34	294	-28.64	miRanda	-
gga-miR-302b-3p	F1NEI7_CHICK	294	-22.19	miRanda	-
gga-miR-128	TMX1	294	-37.08	miRanda	TargetScan
gga-miR-302d	F1NEI7_CHICK	294	-23.21	miRanda	-
gga-miR-9-5p	GEMIN8	294	-26.1	miRanda	-
gga-miR-128	MALL	293	-33.77	miRanda	-
gga-miR-302b-3p	TCP11L2	293	-29.3	miRanda	-
gga-miR-302b-3p	MYO1D	293	-24.13	miRanda	-
gga-miR-7	NUFIP1	293	-27	miRanda	MirTarget2
gga-miR-302d	TCP11L2	293	-27.05	miRanda	-
gga-miR-101	CASC4	293	-22.7	miRanda	-
gga-miR-302d	MYO1D	293	-24.55	miRanda	TargetScan
gga-miR-128	Q5F330_CHICK	293	-35.88	miRanda	-
gga-miR-101	EXOC2	293	-27.4	miRanda	-
gga-miR-101	Q98TX6_CHICK	293	-27.4	miRanda	-
gga-miR-302d	gga-mir-1643	292	-29.07	miRanda	-
gga-miR-9-5p	EMB	292	-30.15	miRanda	-
gga-miR-101	RT07_CHICK	292	-21.22	miRanda	-
gga-miR-302b-3p	gga-mir-1643	292	-30.25	miRanda	-
gga-miR-128	RBP5	292	-32.96	miRanda	-
gga-miR-128	SPCS2	292	-37.65	miRanda	-
gga-miR-135a	C3orf55	292	-27.8	miRanda	-
gga-miR-302b-3p	CRYL1	292	-28.73	miRanda	-
gga-miR-101	CPEB3	292	-21.83	miRanda	-
gga-miR-133a	FAM199X	292	-31.03	miRanda	-
gga-miR-302d	CRYL1	292	-27.82	miRanda	MirTarget2
gga-miR-302d	ACTN1_CHICK	291	-29.06	miRanda	-
gga-miR-135a	YLPM1	291	-24.48	miRanda	-
gga-miR-302d	CRYAB_CHICK	291	-25.21	miRanda	-
gga-miR-128	PSPH	291	-33.27	miRanda	-
gga-miR-135a	LTBP1	291	-24.59	miRanda	-
gga-miR-128	GIGYF2	291	-27.6	miRanda	TargetScan
gga-miR-302b-3p	CRYAB_CHICK	291	-25.21	miRanda	-
gga-miR-128	INPP4A	291	-26.13	miRanda	-
gga-miR-302b-3p	ACTN1_CHICK	291	-28.53	miRanda	-
gga-let-7j	SECR_CHICK	290	-28.12	miRanda	-
gga-miR-128	Q5ZKL1_CHICK	290	-28.12	miRanda	-
gga-miR-128	PPP2R3C	290	-31.51	miRanda	-
gga-let-7a	SECR_CHICK	290	-28.12	miRanda	-
gga-miR-128	TMEM140	289	-31.74	miRanda	-
gga-miR-302d	F1NEV4_CHICK	289	-31.53	miRanda	-
gga-miR-128	WDR91	289	-31.74	miRanda	miRNAMap
gga-miR-128	SBDS_CHICK	289	-27.76	miRanda	miRNAMap
gga-miR-128	E1BS80_CHICK	289	-35.83	miRanda	-
gga-miR-101	EPHA5	289	-26.39	miRanda	MirTarget2
gga-miR-128	AFAP1L1	289	-37.27	miRanda	-
gga-miR-302b-3p	F1NEV4_CHICK	289	-29.29	miRanda	-
gga-miR-128	F1NG73_CHICK	289	-37.27	miRanda	-
gga-miR-128	PIP5K1C	288	-27.44	miRanda	-
gga-miR-128	TJP3	288	-27.44	miRanda	MicroCosm
gga-miR-133a	F1N871_CHICK	288	-39.1	miRanda	-
gga-miR-128	BCAP_CHICK	287	-27.14	miRanda	-
gga-miR-101	E1BWK1_CHICK	286	-25.52	miRanda	-
gga-miR-128	SLC1A4	286	-28.27	miRanda	-
gga-miR-302b-3p	ALDH8A1	286	-23.55	miRanda	-
gga-miR-302d	ALDH8A1	286	-23.55	miRanda	-
gga-miR-135a	EGFR_CHICK	285	-22.57	miRanda	-
gga-miR-128	PAIP2_CHICK	285	-28.07	miRanda	miRNAMap
gga-miR-128	Q8UWC5_CHICK	285	-28.07	miRanda	-
gga-miR-133a	F1NSE3_CHICK	285	-39.96	miRanda	-
gga-miR-128	HAGH	284	-31.35	miRanda	-
gga-miR-128	NCOA7	284	-27.73	miRanda	TargetScan
gga-miR-302d	COL18A1	283	-26.8	miRanda	-
gga-miR-302b-3p	COL18A1	283	-24.81	miRanda	-
gga-miR-101	snoZ39	283	-21.43	miRanda	-
gga-miR-135a	HHATL	283	-23.28	miRanda	-
gga-miR-128	Q9PWK1_CHICK	282	-26.05	miRanda	-
gga-miR-128	DDR2	282	-28.5	miRanda	miRNAMap
gga-miR-128	SLC16A5	280	-29.34	miRanda	-
gga-miR-133a	POLR2I	280	-30.5	miRanda	-
gga-miR-302b-3p	TDO2	184	-22.54	miRanda	-
gga-miR-302d	TDO2	184	-22.54	miRanda	-
gga-miR-302b-3p	PPRC1	176	-25.96	miRanda	-
gga-miR-302d	PPRC1	176	-22.72	miRanda	-
gga-miR-101	F1NST3_CHICK	176	-24.04	miRanda	-
gga-miR-7	CDK15	175	-21.66	miRanda	-
gga-miR-9-5p	CCDC98	174	-27.14	miRanda	-
gga-miR-7	TM9SF3	172	-23.22	miRanda	-
gga-let-7j	SEC31B	172	-27.97	miRanda	TargetScan
gga-miR-302b-3p	Q5F3Q7_CHICK	172	-20.53	miRanda	-
gga-miR-101	F1NP51_CHICK	172	-21.24	miRanda	-
gga-let-7a	SEC31B	172	-27.97	miRanda	TargetScan
gga-miR-135a	MPHOSPH8	172	-24.03	miRanda	-
gga-miR-128	AP1G1	171	-25.95	miRanda	-
gga-miR-9-5p	TIMP4	170	-23.67	miRanda	-
gga-miR-7	RIPK1	170	-24.61	miRanda	-
gga-miR-7	TAB1	170	-20.64	miRanda	-
gga-miR-302d	SPB10_CHICK	170	-20.5	miRanda	-
gga-miR-302d	UBC9_CHICK	170	-25	miRanda	-
gga-miR-302b-3p	UBC9_CHICK	170	-25.72	miRanda	-
gga-miR-302b-3p	SPB10_CHICK	170	-22.5	miRanda	-
gga-miR-7	NQO2	170	-24.61	miRanda	-
gga-miR-7	E1C8M1_CHICK	170	-22.33	miRanda	-
gga-miR-135a	NDUFAF6	169	-22.04	miRanda	-
gga-miR-135a	F1P4Q0_CHICK	168	-25.2	miRanda	-
gga-miR-135a	PDE1C	168	-22.25	miRanda	-
gga-let-7j	LIN7A	168	-24.27	miRanda	-
gga-miR-135a	BBS9	168	-22.25	miRanda	MicroCosm
gga-miR-302b-3p	LZTR1	168	-22.03	miRanda	-
gga-miR-133a	ADPRHL2	168	-30.83	miRanda	-
gga-miR-302d	LZTR1	168	-22.03	miRanda	-
gga-miR-302b-3p	F1P3D8_CHICK	168	-21.02	miRanda	-
gga-miR-101	Q90843_CHICK	168	-24	miRanda	-
gga-miR-302d	IL17F	168	-22.51	miRanda	-
gga-let-7a	LIN7A	168	-24.27	miRanda	-
gga-miR-302b-3p	IL17F	168	-21.07	miRanda	-
gga-miR-302d	ATG13	168	-23.7	miRanda	-
gga-miR-135a	PSTPIP1	168	-20.4	miRanda	-
gga-miR-135a	NALCN	168	-20.24	miRanda	-
gga-miR-302d	F1P3D8_CHICK	168	-21.02	miRanda	-
gga-miR-101	HIRA	168	-21.21	miRanda	-
gga-miR-133a	PADI3	168	-28.92	miRanda	-
gga-miR-7	C5orf34	168	-21.97	miRanda	-
gga-miR-302b-3p	ATG13	168	-22.3	miRanda	-
gga-miR-7	PDCL3	167	-22.81	miRanda	-
gga-miR-135a	MFSD4	167	-24.09	miRanda	-
gga-miR-135a	Q6V7V7_CHICK	167	-20.35	miRanda	-
gga-miR-133a	F1NN64_CHICK	167	-29.64	miRanda	-
gga-miR-7	RNF13	167	-20.2	miRanda	-
gga-miR-128	SEMA7A	167	-28.96	miRanda	TargetScan
gga-miR-302d	F1P2M4_CHICK	166	-20.61	miRanda	-
gga-miR-128	PGRMC1	166	-24.22	miRanda	-
gga-miR-101	F1NWP3_CHICK	166	-20.17	miRanda	-
gga-miR-302d	SERINC3	166	-20.41	miRanda	-
gga-miR-302b-3p	F1P2M4_CHICK	166	-20.71	miRanda	-
gga-miR-128	F1N916_CHICK	166	-25.42	miRanda	-
gga-miR-101	PIGR	166	-20.98	miRanda	-
gga-miR-133a	RPAIN	165	-24.98	miRanda	-
gga-miR-135a	F1NH88_CHICK	165	-20.82	miRanda	-
gga-miR-302d	E1AP57_CHICK	165	-23.15	miRanda	-
gga-miR-302d	VBP1	165	-21.73	miRanda	-
gga-let-7j	Q5ZJG2_CHICK	165	-20.28	miRanda	-
gga-miR-101	COPB2	165	-23.15	miRanda	-
gga-miR-302b-3p	E1AP57_CHICK	165	-23.15	miRanda	-
gga-miR-101	LOC425375	165	-20.39	miRanda	-
gga-miR-135a	KLRAQ1	165	-24.12	miRanda	-
gga-miR-135a	Q5ZHS5_CHICK	165	-24.12	miRanda	-
gga-let-7a	Q5ZJG2_CHICK	165	-20.28	miRanda	-
gga-miR-133a	DHX33	165	-24.98	miRanda	-
gga-let-7a	SKA3	164	-20.47	miRanda	-
gga-miR-302b-3p	Q5ZJ78_CHICK	164	-27.28	miRanda	-
gga-let-7a	TRRAP	164	-21.16	miRanda	-
gga-miR-128	CT043_CHICK	164	-25.68	miRanda	-
gga-miR-133a	PHB_CHICK	164	-23.19	miRanda	-
gga-miR-302d	Q5ZJ78_CHICK	164	-25.74	miRanda	-
gga-let-7j	SKA3	164	-20.47	miRanda	-
gga-miR-128	gga-mir-1793	164	-23.35	miRanda	-
gga-miR-133a	MARK1	164	-21.98	miRanda	-
gga-miR-9-5p	VMP1	164	-20.5	miRanda	-
gga-miR-101	F1P353_CHICK	164	-21.06	miRanda	-
gga-let-7j	TRRAP	164	-21.16	miRanda	-
gga-miR-133a	HSF2_CHICK	164	-31.05	miRanda	MicroCosm
gga-miR-101	REPS1	164	-20.33	miRanda	-
gga-miR-133a	F1NFF6_CHICK	164	-25.66	miRanda	-
gga-miR-128	NTCP7_CHICK	163	-21.57	miRanda	-
gga-miR-9-5p	EIF2B3	163	-22.72	miRanda	-
gga-miR-133a	F1NIP5_CHICK	163	-23.07	miRanda	-
gga-miR-133a	SIA4A_CHICK	163	-27.08	miRanda	-
gga-miR-302d	E1C8H0_CHICK	163	-20.36	miRanda	-
gga-miR-128	E1BZ79_CHICK	163	-23.08	miRanda	-
gga-miR-101	PALMD	163	-26.31	miRanda	-
gga-miR-302d	GTPBP6	163	-20.41	miRanda	-
gga-miR-9-5p	Q5ZI19_CHICK	163	-20.54	miRanda	-
gga-miR-9-5p	RNF111	163	-20.54	miRanda	-
gga-let-7j	Q9DEX4_CHICK	162	-21.77	miRanda	-
gga-miR-133a	LMO7	162	-30.06	miRanda	-
gga-miR-302d	F1P353_CHICK	162	-24.79	miRanda	-
gga-miR-133a	RPTOR	162	-26.83	miRanda	-
gga-miR-128	Q5ZJA5_CHICK	162	-21.5	miRanda	-
gga-miR-9-5p	MBOAT1	162	-21.57	miRanda	-
gga-miR-302d	ARID4A	162	-20.51	miRanda	TargetScan
gga-miR-128	RN185_CHICK	162	-20.32	miRanda	-
gga-let-7a	Q9DEX4_CHICK	162	-21.77	miRanda	-
gga-miR-9-5p	TOM1_CHICK	162	-21.28	miRanda	-
gga-miR-302d	CSK21_CHICK	162	-21.69	miRanda	-
gga-miR-101	F1NH25_CHICK	162	-20.23	miRanda	-
gga-miR-128	SNORD127	162	-22.23	miRanda	-
gga-miR-302b-3p	ARID4A	162	-20.89	miRanda	-
gga-miR-302b-3p	CSK21_CHICK	162	-22.37	miRanda	-
gga-miR-302b-3p	F1P353_CHICK	162	-24.82	miRanda	-
gga-miR-9-5p	OSGEPL1	162	-23.05	miRanda	-
gga-let-7j	F1NGR8_CHICK	161	-22	miRanda	-
gga-miR-133a	LEPREL2	161	-21.32	miRanda	MicroCosm
gga-let-7j	F1NB19_CHICK	161	-22.08	miRanda	-
gga-miR-128	F1P4U1_CHICK	161	-26.98	miRanda	-
gga-let-7j	RAB14_CHICK	161	-22.66	miRanda	-
gga-miR-7	F1NHK4_CHICK	161	-23.95	miRanda	-
gga-miR-133a	F1NWC1_CHICK	161	-23.51	miRanda	-
gga-miR-128	GHITM	161	-21.1	miRanda	-
gga-miR-133a	GNB3	161	-21.32	miRanda	-
gga-miR-302d	RHG15_CHICK	161	-22.35	miRanda	-
gga-miR-7	LTBP1	161	-24.89	miRanda	-
gga-let-7a	RAB14_CHICK	161	-22.66	miRanda	-
gga-let-7a	F1NB19_CHICK	161	-22.08	miRanda	-
gga-let-7a	F1NGR8_CHICK	161	-22	miRanda	-
gga-miR-302d	SLC35B1	161	-20.22	miRanda	-
gga-miR-7	HINFP	161	-26.2	miRanda	-
gga-miR-302b-3p	CRK_CHICK	161	-20.58	miRanda	-
gga-miR-135a	LIG1	161	-23.04	miRanda	-
gga-miR-302d	CRK_CHICK	161	-20.58	miRanda	-
gga-miR-302b-3p	Q91377_CHICK	160	-20.38	miRanda	-
gga-miR-302d	KIAA1524	160	-21.31	miRanda	-
gga-miR-302d	Q91377_CHICK	160	-21.31	miRanda	-
gga-miR-7	KIAA0528	160	-20.56	miRanda	MicroCosm
gga-miR-101	LARGE	160	-20.26	miRanda	-
gga-miR-7	FNDC3B	160	-21.07	miRanda	-
gga-miR-7	gga-let-7j	160	-20.84	miRanda	-
gga-let-7j	LTOR3_CHICK	160	-20.82	miRanda	-
gga-let-7a	DNTT	160	-24.12	miRanda	-
gga-miR-128	LPAR6	160	-23.67	miRanda	TargetScan
gga-miR-302b-3p	KIAA1524	160	-20.38	miRanda	-
gga-miR-128	F1NB19_CHICK	160	-23.4	miRanda	-
gga-miR-7	P79783_CHICK	160	-20.56	miRanda	-
gga-miR-133a	F1P526_CHICK	160	-24.16	miRanda	-
gga-miR-135a	TSNAX	160	-21.15	miRanda	-
gga-miR-128	RB1	160	-23.67	miRanda	-
gga-let-7j	DNTT	160	-24.12	miRanda	-
gga-miR-128	C9H21orf2	160	-23.03	miRanda	-
gga-let-7a	LTOR3_CHICK	160	-20.82	miRanda	-
gga-miR-128	FAM192A	159	-26.57	miRanda	TargetScan
gga-miR-302b-3p	F1NQ86_CHICK	159	-21.39	miRanda	-
gga-miR-133a	THY1	159	-33.17	miRanda	-
gga-miR-128	E1BWX1_CHICK	159	-22.93	miRanda	-
gga-let-7a	C11orf54	159	-20.39	miRanda	-
gga-miR-128	5S_rRNA	159	-20.26	miRanda	-
gga-miR-133a	MAP2K2	159	-24.85	miRanda	-
gga-miR-128	ECSCR	159	-20.22	miRanda	-
gga-let-7j	SOMA_CHICK	159	-24.73	miRanda	-
gga-miR-7	LUM_CHICK	159	-20.51	miRanda	-
gga-miR-133a	F1NUP6_CHICK	159	-28.75	miRanda	-
gga-miR-133a	SIK3	159	-24.49	miRanda	-
gga-miR-128	Q5ZHQ9_CHICK	159	-21.51	miRanda	-
gga-miR-133a	NTM	159	-24.49	miRanda	-
gga-miR-302d	F1NQ86_CHICK	159	-21.66	miRanda	-
gga-miR-128	PDE4D	159	-20.46	miRanda	-
gga-miR-128	gga-mir-490	159	-21.3	miRanda	-
gga-miR-135a	F1NYI7_CHICK	159	-22.78	miRanda	-
gga-let-7a	SOMA_CHICK	159	-24.73	miRanda	-
gga-miR-128	EVL	159	-22.75	miRanda	-
gga-let-7j	C11orf54	159	-20.39	miRanda	-
gga-miR-101	FGOP2_CHICK	158	-22.13	miRanda	-
gga-miR-128	LRRC8A	158	-22.46	miRanda	-
gga-miR-9-5p	RASL12	158	-20.45	miRanda	-
gga-miR-101	ATP10D	158	-20.51	miRanda	MicroCosm
gga-miR-9-5p	F1P1C8_CHICK	158	-20.13	miRanda	-
gga-miR-128	CDX1_CHICK	158	-23.76	miRanda	-
gga-miR-101	COMMD8	158	-20.51	miRanda	-
gga-miR-135a	TJP1	158	-20.88	miRanda	-
gga-miR-133a	Q90801_CHICK	158	-21.6	miRanda	-
gga-miR-7	MMP2_CHICK	158	-22.42	miRanda	-
gga-miR-133a	F1NBW6_CHICK	158	-22.31	miRanda	-
gga-miR-302d	KIAA0930	158	-20.58	miRanda	-
gga-miR-302b-3p	TAPT1	158	-20.39	miRanda	-
gga-miR-128	RNF2	158	-26.26	miRanda	-
gga-miR-133a	Q5F3N4_CHICK	158	-22.95	miRanda	-
gga-miR-133a	RAMP1	158	-23.9	miRanda	-
gga-miR-302b-3p	KIAA0930	158	-20.58	miRanda	-
gga-miR-128	HIP1	158	-23.44	miRanda	TargetScan
gga-miR-9-5p	TNS1	158	-21.32	miRanda	-
gga-miR-9-5p	ARPC2	158	-21.32	miRanda	-
gga-miR-302d	DHX36	158	-20.59	miRanda	-
gga-miR-302d	TAPT1	158	-20.39	miRanda	TargetScan
gga-miR-128	SARNP	158	-22.66	miRanda	-
gga-miR-7	KIAA0226	158	-20.03	miRanda	-
gga-miR-9-5p	ZC3HC1	158	-20.89	miRanda	-
gga-let-7j	Q9W6E5_CHICK	157	-21.04	miRanda	-
gga-let-7a	Q9W6E5_CHICK	157	-21.04	miRanda	-
gga-let-7j	MYO19	157	-21.36	miRanda	-
gga-let-7j	GGNB2_CHICK	157	-21.36	miRanda	-
gga-miR-128	Q5ZKU9_CHICK	157	-24.39	miRanda	-
gga-miR-133a	FGFR1	157	-22.66	miRanda	-
gga-miR-128	E1BZ07_CHICK	157	-22.6	miRanda	-
gga-miR-133a	ZDHHC16	157	-21.33	miRanda	-
gga-let-7a	MYO19	157	-21.36	miRanda	-
gga-let-7a	PHTF1	157	-21.77	miRanda	-
gga-miR-133a	TNFRSF13C	157	-27.49	miRanda	-
gga-let-7a	GGNB2_CHICK	157	-21.36	miRanda	-
gga-let-7j	PHTF1	157	-21.77	miRanda	-
gga-miR-302d	SLC47A1	156	-20.21	miRanda	-
gga-let-7a	ZBTB44	156	-23.94	miRanda	-
gga-miR-133a	Q5ZK96_CHICK	156	-24.83	miRanda	miRNAMap
gga-let-7j	Q5ZJR6_CHICK	156	-23.28	miRanda	-
gga-miR-7	ZC3HAV1	156	-20.49	miRanda	TargetSpy
gga-miR-302b-3p	NXN	156	-21.68	miRanda	-
gga-miR-9-5p	KIAA0930	156	-24.81	miRanda	-
gga-miR-302b-3p	BAZ1B	156	-21.14	miRanda	-
gga-miR-133a	PPAPDC2	156	-23.04	miRanda	-
gga-let-7a	Q5ZJR6_CHICK	156	-23.28	miRanda	-
gga-miR-302d	NXN	156	-20.21	miRanda	-
gga-let-7j	ZBTB44	156	-23.94	miRanda	-
gga-miR-9-5p	Q5ZMC5_CHICK	156	-20.74	miRanda	-
gga-miR-133a	TNR	156	-22.69	miRanda	-
gga-miR-133a	SPG11	156	-27.65	miRanda	-
gga-miR-302b-3p	SLC47A1	156	-21.68	miRanda	-
gga-miR-9-5p	DHX30	156	-21.18	miRanda	-
gga-miR-133a	KIFAP3	156	-22.69	miRanda	MicroCosm
gga-miR-7	Q5ZK41_CHICK	156	-22.32	miRanda	-
gga-miR-133a	ZFAND3	156	-24.83	miRanda	-
gga-miR-128	C19orf6	156	-22.06	miRanda	-
gga-miR-133a	EIF2B5	156	-22.47	miRanda	-
gga-miR-128	CYC_CHICK	156	-20.68	miRanda	-
gga-miR-128	gga-mir-1686	156	-20.61	miRanda	-
gga-miR-128	gga-mir-1589	156	-22.3	miRanda	-
gga-miR-7	C2orf82	156	-22.32	miRanda	-
gga-miR-133a	SH3KBP1	155	-25.57	miRanda	-
gga-let-7a	CHAC2_CHICK	155	-21.68	miRanda	-
gga-let-7a	Q5F3S7_CHICK	155	-20.1	miRanda	-
gga-miR-302d	MOSPD2	155	-20.33	miRanda	-
gga-miR-9-5p	CNTN6	155	-20.85	miRanda	-
gga-let-7j	EPHA3	155	-20.99	miRanda	TargetScan
gga-let-7a	TBB6_CHICK	155	-20.1	miRanda	-
gga-miR-133a	CCD61_CHICK	155	-20.93	miRanda	-
gga-let-7a	EPHA3	155	-20.99	miRanda	TargetScan
gga-miR-128	CPNE1	155	-20.35	miRanda	-
gga-miR-7	FAM105A	155	-20.53	miRanda	-
gga-let-7j	CHAC2_CHICK	155	-21.68	miRanda	-
gga-miR-133a	gga-mir-1679	155	-23.27	miRanda	-
gga-miR-7	ATG13	155	-20.48	miRanda	-
gga-miR-128	F1NVC5_CHICK	155	-21.43	miRanda	miRNAMap
gga-miR-7	MIEAP_CHICK	155	-20.64	miRanda	-
gga-let-7j	CDK19	155	-21.87	miRanda	-
gga-miR-133a	ERH	155	-25.05	miRanda	-
gga-let-7j	TBB6_CHICK	155	-20.1	miRanda	-
gga-let-7a	CDK19	155	-21.87	miRanda	-
gga-let-7j	Q5F3S7_CHICK	155	-20.1	miRanda	-
gga-miR-133a	F1NWE5_CHICK	155	-22.96	miRanda	-
gga-miR-302b-3p	LBR	154	-20.65	miRanda	-
gga-let-7j	IL4	154	-21.71	miRanda	-
gga-miR-128	ORC3L	154	-21.41	miRanda	-
gga-miR-128	FAM166A	154	-22.12	miRanda	-
gga-miR-7	KIAA0317	154	-21.01	miRanda	-
gga-miR-133a	CAC1B_CHICK	154	-25.97	miRanda	-
gga-miR-9-5p	EIF3I	154	-20.42	miRanda	-
gga-miR-101	PDXK	154	-20.96	miRanda	-
gga-miR-7	NCOA2	154	-21.33	miRanda	-
gga-miR-133a	F1NH08_CHICK	154	-25.57	miRanda	-
gga-miR-133a	F1NH33_CHICK	154	-23.71	miRanda	-
gga-miR-133a	HMGCL	154	-28.64	miRanda	-
gga-miR-133a	gga-mir-1757	154	-24.39	miRanda	-
gga-let-7j	SLC12A4	154	-21.29	miRanda	-
gga-miR-128	SAR1B	154	-22.42	miRanda	-
gga-miR-9-5p	DHX40	154	-22	miRanda	-
gga-miR-128	MTUS1	154	-24.47	miRanda	-
gga-miR-101	SLC17A9	154	-25.45	miRanda	-
gga-miR-128	F1NSD1_CHICK	154	-20.13	miRanda	-
gga-miR-133a	C9orf91	154	-25.97	miRanda	-
gga-let-7a	IL4	154	-21.71	miRanda	-
gga-miR-302d	LBR	154	-20.12	miRanda	-
gga-let-7a	SLC12A4	154	-21.29	miRanda	-
gga-miR-9-5p	Q5ZMV6_CHICK	154	-21.88	miRanda	-
gga-miR-133a	SHROOM3	154	-26.27	miRanda	-
gga-miR-133a	F1NW16_CHICK	153	-24.84	miRanda	-
gga-miR-128	TBX2	153	-22.38	miRanda	-
gga-let-7a	EEPD1	153	-20.35	miRanda	-
gga-let-7j	CPXM2	153	-21.65	miRanda	-
gga-miR-128	F1NA49_CHICK	153	-26.92	miRanda	-
gga-let-7j	EEPD1	153	-20.35	miRanda	-
gga-let-7a	GLL9_CHICK	153	-20.07	miRanda	-
gga-miR-128	LOC396449	153	-22.19	miRanda	-
gga-let-7j	GLL9_CHICK	153	-20.07	miRanda	-
gga-miR-133a	Q5ZIZ5_CHICK	153	-26.73	miRanda	-
gga-miR-128	TBC1D22B	153	-20.93	miRanda	MicroCosm
gga-let-7a	CPXM2	153	-21.65	miRanda	-
gga-miR-128	RBM7	153	-20.06	miRanda	-
gga-miR-133a	PDE6C	153	-22.89	miRanda	-
gga-miR-133a	Q98SE8_CHICK	152	-24.42	miRanda	-
gga-miR-128	RBBP8	152	-20.29	miRanda	-
gga-miR-128	CRLF3	152	-21.81	miRanda	-
gga-miR-133a	Q5ZMC1_CHICK	152	-21.2	miRanda	-
gga-miR-128	GLL13_CHICK	152	-21.89	miRanda	-
gga-miR-302b-3p	WAC	152	-21.68	miRanda	-
gga-miR-302d	C5H15orf29	152	-21.97	miRanda	-
gga-let-7a	CRIM1	152	-22.27	miRanda	-
gga-miR-133a	GDI2	152	-23.25	miRanda	-
gga-miR-7	TUBGCP6	152	-22.39	miRanda	-
gga-miR-128	ADRM1	152	-21.86	miRanda	-
gga-let-7j	CRIM1	152	-22.27	miRanda	-
gga-let-7j	SNX4	151	-20.97	miRanda	-
gga-miR-128	Q5ZI60_CHICK	151	-21.96	miRanda	-
gga-miR-128	LARP4	151	-20.33	miRanda	TargetScan
gga-miR-302d	Q5ZHT7_CHICK	151	-20.84	miRanda	-
gga-miR-133a	VAMP1	151	-20.86	miRanda	-
gga-miR-133a	AFF4	151	-22.25	miRanda	-
gga-miR-302d	FAM102A	151	-20.87	miRanda	TargetScan
gga-miR-128	INTS1	151	-21.1	miRanda	-
gga-miR-128	gga-mir-1463	151	-21.33	miRanda	-
gga-miR-128	C9orf78	151	-21.5	miRanda	-
gga-let-7a	SNX4	151	-20.97	miRanda	-
gga-miR-7	F1NPC7_CHICK	151	-20.88	miRanda	-
gga-miR-302d	F1P5H1_CHICK	151	-20.84	miRanda	-
gga-miR-7	SYNCRIP	151	-21.01	miRanda	miRNAMap
gga-miR-128	Q5F445_CHICK	150	-23.17	miRanda	MicroCosm
gga-miR-128	ARID3B	150	-23.17	miRanda	TargetScan
gga-miR-128	ORMDL2	150	-20.93	miRanda	-
gga-miR-128	Q90634_CHICK	150	-20.07	miRanda	-
gga-miR-128	EXOC2	150	-22.06	miRanda	-
gga-let-7j	ARHGEF10L	150	-20.62	miRanda	-
gga-let-7j	Q5F3B6_CHICK	150	-20.62	miRanda	-
gga-miR-128	SLC11A1	150	-20.13	miRanda	-
gga-let-7a	ARHGEF10L	150	-20.62	miRanda	MicroCosm
gga-miR-128	SETD4	150	-22.62	miRanda	-
gga-miR-128	TSPAN9	150	-25.43	miRanda	-
gga-let-7a	Q5F3B6_CHICK	150	-20.62	miRanda	-
gga-miR-128	HIF1A	150	-22.38	miRanda	-
gga-miR-128	Q98TX6_CHICK	150	-22.06	miRanda	-
gga-miR-302d	CH03_CHICK	149	-20.99	miRanda	-
gga-miR-128	PBLD	149	-23.61	miRanda	-
gga-let-7a	LRRC49	149	-23.62	miRanda	-
gga-miR-302b-3p	FAM166A	149	-20.06	miRanda	-
gga-miR-128	MAP4	149	-20.26	miRanda	-
gga-miR-128	F1P2V9_CHICK	149	-22.34	miRanda	-
gga-miR-133a	TENP	149	-23.79	miRanda	-
gga-let-7j	LRRC49	149	-23.62	miRanda	-
gga-miR-128	THAP4	149	-20.44	miRanda	-
gga-miR-133a	ASB1	149	-21.2	miRanda	-
gga-miR-128	PITPNB	149	-21.69	miRanda	-
gga-miR-133a	TEF_CHICK	148	-24.96	miRanda	-
gga-miR-133a	ENG	148	-20.99	miRanda	-
gga-miR-128	KAP0_CHICK	148	-22.09	miRanda	-
gga-miR-133a	Q5ZLS0_CHICK	148	-23.36	miRanda	-
gga-miR-7	OAF_CHICK	148	-20.6	miRanda	-
gga-miR-133a	DHX40	148	-21.22	miRanda	-
gga-miR-128	FAM20A	148	-22.09	miRanda	-
gga-miR-128	ITPK1_CHICK	147	-22.65	miRanda	-
gga-miR-302b-3p	GPR26	147	-20.07	miRanda	-
gga-let-7j	AS3MT	147	-22.2	miRanda	-
gga-let-7a	KLHL6	147	-20.43	miRanda	TargetScan
gga-miR-302b-3p	Q5ZHW3_CHICK	147	-20.07	miRanda	-
gga-let-7a	Q5ZJ78_CHICK	147	-22.95	miRanda	-
gga-miR-133a	ATP6V1C2	147	-20.52	miRanda	-
gga-miR-128	F1P5K5_CHICK	147	-20.27	miRanda	-
gga-let-7j	Q5ZJ78_CHICK	147	-22.95	miRanda	-
gga-let-7a	AS3MT	147	-22.2	miRanda	-
gga-miR-128	Q1KNA7_CHICK	147	-20.2	miRanda	-
gga-miR-101	F1NPN3_CHICK	147	-20.02	miRanda	-
gga-miR-133a	F1NT03_CHICK	147	-20.52	miRanda	-
gga-miR-133a	LAC_CHICK	147	-21.11	miRanda	-
gga-miR-133a	AHSA1	147	-27.07	miRanda	-
gga-miR-133a	SAMSN1	147	-23.47	miRanda	-
gga-let-7j	KLHL6	147	-20.43	miRanda	TargetScan
gga-miR-133a	F1P4U1_CHICK	146	-20.1	miRanda	-
gga-miR-133a	GSN	146	-26.41	miRanda	-
gga-miR-302d	CCDC98	146	-21.68	miRanda	-
gga-miR-133a	SLC47A2	146	-21.17	miRanda	-
gga-miR-128	SAMSN1	146	-22.55	miRanda	-
gga-miR-128	TM9SF4	146	-21.3	miRanda	-
gga-miR-128	VSIG10	146	-23.51	miRanda	-
gga-miR-128	gga-mir-1698	145	-24.78	miRanda	-
gga-miR-133a	SAP30BP	145	-23.66	miRanda	-
gga-miR-133a	SNAPC1	145	-23.08	miRanda	MicroCosm
gga-let-7j	MBOAT1	145	-20.77	miRanda	-
gga-miR-133a	ENPP1	145	-20.27	miRanda	-
gga-miR-133a	Q5ZJA5_CHICK	145	-22	miRanda	-
gga-miR-133a	HIF1A	145	-23.08	miRanda	TargetSpy
gga-miR-101	RBP7	145	-20.18	miRanda	-
gga-miR-133a	Q90789_CHICK	145	-22.64	miRanda	-
gga-let-7a	MBOAT1	145	-20.77	miRanda	-
gga-miR-133a	PLK1	144	-21.72	miRanda	-
gga-miR-128	ST6GALNAC2	144	-20.21	miRanda	-
gga-miR-133a	SPCS2	143	-22.73	miRanda	-
gga-miR-133a	AKAP9	142	-21.7	miRanda	MirTarget2
gga-miR-133a	TAB1	142	-21.34	miRanda	-
gga-miR-128	ITM2B	142	-21.25	miRanda	-
gga-miR-133a	F1NMG1_CHICK	142	-26.03	miRanda	-
gga-miR-128	ADAMTS7	142	-20.15	miRanda	-
gga-miR-133a	CDK6	142	-21.7	miRanda	-
gga-miR-128	F1P526_CHICK	141	-20.03	miRanda	-

## Sheet: CHL6
miRNAs	Target	Score	Minimum Free Energy	Target Prediction Tool	Supported by other tools
gga-miR-16	KANK3	761	-75.87	miRanda	-
gga-miR-16	OPHN1	615	-73.52	miRanda	-
gga-miR-16	DLGAP2	607	-70.64	miRanda	TargetScan
gga-miR-16	F1NHW8_CHICK	599	-57.4	miRanda	-
gga-miR-16	LCOR	599	-62.5	miRanda	TargetScan
gga-miR-27b	NECAP2	598	-58.78	miRanda	TargetScan
gga-miR-181b	CELF1	596	-55.83	miRanda	MirTarget2
gga-miR-181a-5p	CELF1	590	-52.55	miRanda	-
gga-miR-16	Q5ZKS2_CHICK	585	-62.04	miRanda	-
gga-miR-16	UBAP1	584	-68.35	miRanda	TargetScan
gga-miR-16	FDXR	584	-61.96	miRanda	-
gga-miR-16	KBRS2_CHICK	582	-62.85	miRanda	-
gga-miR-16	SBDS_CHICK	580	-49.3	miRanda	-
gga-miR-181a-5p	F1NFT6_CHICK	485	-57.79	miRanda	-
gga-miR-181a-5p	TRIM36	484	-54.99	miRanda	-
gga-miR-16	KLHL18	473	-61.57	miRanda	MirTarget2
gga-miR-181a-5p	F1NEV4_CHICK	471	-55.57	miRanda	-
gga-miR-181b	TRIM36	468	-51.19	miRanda	-
gga-miR-16	F1NMF9_CHICK	467	-51.03	miRanda	-
gga-miR-27b	Q5ZKZ0_CHICK	463	-61.35	miRanda	-
gga-miR-181b	FABP1	462	-49.64	miRanda	-
gga-miR-103	DHX36	462	-56.06	miRanda	-
gga-miR-101	DGCR8	462	-44.05	miRanda	-
gga-miR-16	F1NA53_CHICK	462	-55.04	miRanda	-
gga-miR-16	MLRM_CHICK	461	-54.75	miRanda	-
gga-miR-16	PSD3	460	-38.67	miRanda	-
gga-miR-101	PKN3	460	-43.82	miRanda	-
gga-miR-103	DPY19L3	460	-52.09	miRanda	-
gga-miR-101	PDE4D	459	-38.94	miRanda	-
gga-miR-16	TMEM170A	459	-53.62	miRanda	-
gga-miR-101	GNB5	459	-39.73	miRanda	-
gga-miR-101	N4BP2L2	458	-40.37	miRanda	MirTarget2
gga-miR-16	F1NFY6_CHICK	457	-53.28	miRanda	-
gga-miR-16	PHKA1	457	-53.28	miRanda	TargetScan
gga-miR-181a-5p	FABP1	457	-46.94	miRanda	-
gga-miR-181b	F1NEV4_CHICK	457	-52.04	miRanda	-
gga-miR-181b	FBN1	456	-45.81	miRanda	-
gga-miR-101	PDCD2L	456	-40.8	miRanda	-
gga-miR-103	PCGF6	455	-60.19	miRanda	-
gga-miR-16	PXDNL	455	-48.54	miRanda	-
gga-miR-181b	PYRG2_CHICK	454	-39.83	miRanda	MicroCosm
gga-miR-16	C1orf172	454	-49.06	miRanda	-
gga-miR-16	TEF_CHICK	454	-44.74	miRanda	-
gga-miR-181b	F1NFT6_CHICK	453	-45.92	miRanda	-
gga-miR-181a-5p	MED30	452	-36.66	miRanda	-
gga-miR-101	C1orf101	451	-42.04	miRanda	-
gga-miR-101	F1NHW8_CHICK	451	-42.16	miRanda	miRNAMap
gga-miR-181a-5p	OSTF1	450	-42.17	miRanda	-
gga-miR-181a-5p	PYRG2_CHICK	449	-39.62	miRanda	-
gga-miR-181a-5p	Q8JHJ4_CHICK	449	-41.58	miRanda	-
gga-miR-16	SPECC1	449	-44.88	miRanda	-
gga-miR-181b	MED30	449	-36.84	miRanda	-
gga-miR-27b	SPCS2	448	-64.07	miRanda	-
gga-miR-181a-5p	ABHD2	448	-38.7	miRanda	-
gga-miR-181b	F1NIX1_CHICK	448	-43.41	miRanda	miRNAMap
gga-miR-101	Q5F3Q7_CHICK	448	-35.29	miRanda	-
gga-miR-181a-5p	F1NIX1_CHICK	447	-43.72	miRanda	-
gga-miR-181b	OPHN1	446	-41.55	miRanda	-
gga-miR-181b	Q8JHJ4_CHICK	445	-38.58	miRanda	-
gga-miR-181b	O93481_CHICK	445	-41.55	miRanda	-
gga-let-7a	TRA2A	444	-49.83	miRanda	-
gga-miR-181b	Q6PKI7_CHICK	444	-37.5	miRanda	-
gga-miR-16	Q5ZHS5_CHICK	444	-44.63	miRanda	-
gga-let-7j	TRA2A	444	-49.83	miRanda	-
gga-miR-16	F1P3L6_CHICK	443	-47.85	miRanda	-
gga-miR-181b	OSTF1	443	-38.7	miRanda	-
gga-miR-16	Q5ZKZ0_CHICK	442	-50.93	miRanda	-
gga-miR-16	SLC12A4	441	-38.65	miRanda	-
gga-miR-181a-5p	FBN1	441	-44.54	miRanda	-
gga-miR-101	Q5ZLM7_CHICK	441	-32.92	miRanda	-
gga-miR-16	PLA2G12B	440	-48.27	miRanda	-
gga-miR-181b	F1NFF6_CHICK	440	-35.61	miRanda	-
gga-miR-181a-5p	F1NGJ7_CHICK	440	-38.29	miRanda	-
gga-miR-181b	Q5ZHP0_CHICK	440	-37.48	miRanda	-
gga-miR-181a-5p	OPHN1	439	-38.95	miRanda	-
gga-miR-181b	F1NGJ7_CHICK	439	-34.68	miRanda	-
gga-miR-181a-5p	O93481_CHICK	438	-37.33	miRanda	-
gga-miR-16	ZNF598	438	-48.43	miRanda	MirTarget2
gga-miR-16	FAM114A2	438	-51.73	miRanda	-
gga-miR-181a-5p	WDFY2	438	-29.8	miRanda	-
gga-miR-181a-5p	Q6PKI7_CHICK	437	-37.14	miRanda	-
gga-miR-181b	WDFY2	437	-32.72	miRanda	-
gga-miR-16	Q9I8A2_CHICK	437	-42.57	miRanda	-
gga-miR-181a-5p	F1NFF6_CHICK	436	-32.43	miRanda	-
gga-miR-27b	NUD19_CHICK	436	-53.73	miRanda	-
gga-miR-16	gga-let-7j	435	-46.53	miRanda	-
gga-miR-16	PCGF6	435	-41.5	miRanda	-
gga-miR-16	SLC27A4	434	-57.36	miRanda	-
gga-miR-181b	ABHD2	432	-41.65	miRanda	-
gga-miR-16	LBR	431	-45.02	miRanda	-
gga-miR-181a-5p	Q5ZHP0_CHICK	427	-33.11	miRanda	-
gga-miR-16	PHB_CHICK	422	-39.67	miRanda	-
gga-miR-16	Q9PRV3_CHICK	338	-49.65	miRanda	-
gga-miR-16	CPNE1	333	-40.56	miRanda	-
gga-miR-103	CRLF3	332	-45.09	miRanda	MirTarget2
gga-miR-103	CISD1	326	-42.61	miRanda	TargetScan
gga-miR-103	TFAM	326	-42.61	miRanda	MirTarget2
gga-miR-103	F1NEI7_CHICK	325	-40.53	miRanda	-
gga-miR-181a-5p	STRAA_CHICK	325	-37.55	miRanda	-
gga-miR-181b	GPD1	325	-39.26	miRanda	-
gga-miR-27b	DCA13_CHICK	323	-38.09	miRanda	-
gga-miR-27b	Q5ZJN5_CHICK	323	-38.09	miRanda	-
gga-miR-16	F1P2X9_CHICK	323	-42.86	miRanda	-
gga-miR-181b	Q5ZKZ0_CHICK	322	-35.71	miRanda	-
gga-miR-181a-5p	SFT2D2	322	-36.85	miRanda	-
gga-miR-16	Q90817_CHICK	321	-35.68	miRanda	-
gga-miR-16	BAZ2B	320	-43.88	miRanda	-
gga-miR-16	F1NBX1_CHICK	320	-39.78	miRanda	-
gga-miR-181b	TRIM59	319	-30.27	miRanda	-
gga-miR-181b	CPXM2	319	-42.58	miRanda	MicroCosm
gga-miR-103	LCOR	319	-53.28	miRanda	TargetScan
gga-miR-16	THAP4	319	-33.52	miRanda	-
gga-miR-103	E1C3M0_CHICK	319	-37.17	miRanda	-
gga-miR-101	SLC13A3	319	-30.05	miRanda	-
gga-miR-103	PLEKHJ1	319	-45.99	miRanda	-
gga-miR-101	SLA	319	-29.04	miRanda	-
gga-let-7a	WDR44	318	-44.58	miRanda	-
gga-let-7j	PFKFB2	318	-41.89	miRanda	-
gga-let-7j	WDR44	318	-44.58	miRanda	-
gga-let-7a	PFKFB2	318	-41.89	miRanda	-
gga-miR-27b	F1NFT6_CHICK	317	-28.1	miRanda	miRNAMap
gga-miR-101	ZPLD1	316	-33.7	miRanda	-
gga-miR-16	MAGI1	316	-36.52	miRanda	-
gga-miR-181b	CXG1_CHICK	315	-35.32	miRanda	-
gga-miR-16	LOC396098	315	-38.5	miRanda	-
gga-miR-27b	E1BWN1_CHICK	315	-27.98	miRanda	-
gga-miR-101	F1NWB7_CHICK	315	-40.04	miRanda	-
gga-miR-103	Q5ZLM7_CHICK	315	-38.31	miRanda	-
gga-miR-101	NOP58	314	-37.68	miRanda	-
gga-miR-181b	STRAA_CHICK	314	-35.15	miRanda	-
gga-miR-133a	Q5ZIG5_CHICK	314	-49.85	miRanda	-
gga-miR-101	AOX2P	314	-37.68	miRanda	MirTarget2
gga-miR-16	BAZ1B	314	-40.08	miRanda	-
gga-miR-27b	F1N9X5_CHICK	313	-37.06	miRanda	-
gga-miR-101	Q5ZMI3_CHICK	313	-23.61	miRanda	-
gga-miR-16	ASNS	313	-36.23	miRanda	-
gga-miR-103	IMMT	312	-49.96	miRanda	-
gga-miR-101	FAH	312	-27.2	miRanda	-
gga-miR-103	WDR16	312	-37.88	miRanda	-
gga-miR-101	CEP57	312	-27.93	miRanda	-
gga-miR-16	Q5ZII7_CHICK	312	-31.71	miRanda	-
gga-miR-101	F1NGR8_CHICK	311	-34.54	miRanda	-
gga-miR-101	NRG4	311	-34.47	miRanda	-
gga-miR-16	GPR37	311	-31.26	miRanda	-
gga-miR-101	PIK3C2G	311	-32.65	miRanda	MicroCosm
gga-miR-103	TWISTNB	310	-35.14	miRanda	-
gga-miR-103	TMEM70	310	-33.26	miRanda	-
gga-miR-101	PHTF2	310	-28.56	miRanda	MirTarget2
gga-miR-16	F1N8D9_CHICK	310	-33.89	miRanda	-
gga-miR-27b	ABI1	310	-32.73	miRanda	-
gga-miR-101	MPHOSPH8	310	-20.29	miRanda	-
gga-miR-181a-5p	Q5ZKZ0_CHICK	310	-33.18	miRanda	-
gga-miR-181a-5p	CXG1_CHICK	310	-34.57	miRanda	-
gga-miR-103	SPECC1	310	-40.37	miRanda	-
gga-miR-181b	Q5ZIY0_CHICK	310	-34.91	miRanda	-
gga-miR-101	FASTKD1	309	-31.47	miRanda	-
gga-miR-103	GOLPH3L	309	-34.87	miRanda	miRNAMap
gga-miR-103	FDXR	309	-34.84	miRanda	-
gga-miR-16	STK25	309	-28.8	miRanda	-
gga-miR-27b	CHAC1	309	-44.41	miRanda	-
gga-miR-181b	BAZ1A	309	-32.62	miRanda	-
gga-miR-16	BOK	309	-28.8	miRanda	-
gga-miR-103	C9orf96	309	-41.41	miRanda	-
gga-miR-122	F1NCH5_CHICK	309	-34.73	miRanda	-
gga-miR-16	LIN28	309	-33.74	miRanda	-
gga-miR-181b	C10orf57	309	-27.97	miRanda	-
gga-miR-181a-5p	C4H4orf29	309	-28.2	miRanda	-
gga-miR-101	MED21	309	-31.59	miRanda	-
gga-miR-27b	TMEM170A	308	-42.48	miRanda	-
gga-miR-101	LBR	308	-24.36	miRanda	-
gga-miR-16	LOC429115	308	-37.63	miRanda	-
gga-miR-181b	NTCP7_CHICK	308	-38.05	miRanda	MicroCosm
gga-let-7a	RICTOR	308	-38.45	miRanda	TargetScan
gga-miR-181b	gga-mir-1592	308	-31.65	miRanda	-
gga-miR-181b	PITPNB	308	-32.62	miRanda	MirTarget2
gga-miR-16	PABPC1L	308	-31.21	miRanda	-
gga-miR-181b	gga-mir-1625	308	-32.62	miRanda	-
gga-miR-16	NUD19_CHICK	308	-31.39	miRanda	-
gga-miR-101	BSDC1	308	-29.84	miRanda	-
gga-let-7j	PYGO1	308	-36.17	miRanda	-
gga-miR-16	NDUFS7	308	-39.79	miRanda	-
gga-let-7a	PYGO1	308	-36.17	miRanda	-
gga-miR-16	gga-mir-1678	308	-38.21	miRanda	-
gga-miR-16	KLHL7	308	-37.67	miRanda	-
gga-let-7j	RICTOR	308	-38.45	miRanda	TargetScan
gga-miR-181b	AT2A2_CHICK	307	-28.33	miRanda	-
gga-miR-103	ATP8A1	307	-41.49	miRanda	-
gga-miR-103	DCNL1_CHICK	307	-29.52	miRanda	-
gga-miR-101	ANKRD27	307	-21.69	miRanda	-
gga-miR-101	Q9PWN0_CHICK	307	-32.1	miRanda	-
gga-miR-16	Q5F340_CHICK	307	-33.7	miRanda	-
gga-miR-101	Q5F419_CHICK	307	-30.33	miRanda	-
gga-miR-181b	F1NB20_CHICK	307	-34.54	miRanda	-
gga-miR-16	F1NS86_CHICK	307	-37.85	miRanda	-
gga-miR-181b	C17orf67	307	-35.3	miRanda	-
gga-let-7j	C3orf77	307	-32.84	miRanda	-
gga-miR-27b	gga-let-7j	307	-37.46	miRanda	-
gga-miR-181a-5p	CPXM2	307	-36.01	miRanda	-
gga-let-7a	C3orf77	307	-32.84	miRanda	-
gga-miR-101	BZW2	307	-24.31	miRanda	-
gga-miR-16	JPH1	307	-26.75	miRanda	TargetScan
gga-miR-103	PRKDC	307	-37.44	miRanda	-
gga-miR-122	C1orf101	307	-38.69	miRanda	-
gga-miR-101	GNAI1	307	-32.87	miRanda	-
gga-miR-27b	PDE4D	306	-34.2	miRanda	-
gga-miR-103	CALM_CHICK	306	-38.45	miRanda	-
gga-miR-16	C9orf91	306	-28.79	miRanda	-
gga-miR-16	LGALS8	306	-37.15	miRanda	-
gga-miR-181b	SFT2D2	306	-37.95	miRanda	-
gga-miR-181b	F1P037_CHICK	306	-30.42	miRanda	-
gga-miR-16	ICK	306	-32.74	miRanda	-
gga-miR-16	CAC1B_CHICK	306	-28.79	miRanda	MicroCosm
gga-miR-101	WNT3A_CHICK	306	-28.46	miRanda	-
gga-miR-27b	LPCAT1	306	-38.84	miRanda	TargetScan
gga-miR-16	ERH	306	-31.94	miRanda	-
gga-miR-103	HVCN1	306	-37.77	miRanda	TargetSpy
gga-miR-101	MBNL1_CHICK	305	-23.55	miRanda	-
gga-miR-181a-5p	PPAP2A	305	-26.79	miRanda	-
gga-miR-181a-5p	F1P037_CHICK	305	-31.35	miRanda	-
gga-miR-101	OSGEPL1	305	-25.34	miRanda	-
gga-miR-101	Q1EGJ7_CHICK	305	-26.13	miRanda	-
gga-miR-181b	Q5ZLR9_CHICK	305	-32.07	miRanda	-
gga-miR-101	ARNTL2	305	-34.26	miRanda	MirTarget2
gga-miR-27b	EF1A_CHICK	305	-27.71	miRanda	-
gga-miR-27b	NCF1	305	-41.94	miRanda	-
gga-miR-181b	Q805A8_CHICK	305	-25.85	miRanda	-
gga-miR-101	Q5ZHW9_CHICK	305	-30.6	miRanda	-
gga-miR-181b	DGCR8	305	-27.92	miRanda	-
gga-miR-27b	CCDC88C	305	-29.59	miRanda	-
gga-miR-16	F1NEI7_CHICK	305	-29.04	miRanda	-
gga-miR-16	ARFRP1	304	-28.51	miRanda	-
gga-miR-181a-5p	SLC15A5	304	-28.37	miRanda	-
gga-miR-103	O93481_CHICK	304	-32.59	miRanda	-
gga-miR-101	RRP7A	304	-28.17	miRanda	-
gga-miR-101	C17orf67	304	-29.69	miRanda	-
gga-miR-27b	Q5ZJG2_CHICK	304	-31.58	miRanda	-
gga-miR-101	NDUFAF6	304	-26.98	miRanda	-
gga-miR-181a-5p	KANK3	304	-30.16	miRanda	-
gga-miR-27b	HIF1A	304	-32.72	miRanda	-
gga-miR-16	gga-mir-1720	304	-34.69	miRanda	-
gga-miR-27b	ORAI2_CHICK	304	-35.75	miRanda	-
gga-miR-16	DHX36	304	-33.95	miRanda	-
gga-miR-101	TCEB1	303	-24.71	miRanda	-
gga-miR-101	NKAIN2	303	-25.42	miRanda	-
gga-miR-181b	VPS39	303	-30.37	miRanda	-
gga-miR-181b	KANK3	303	-34.84	miRanda	-
gga-miR-101	TERF1	303	-24.71	miRanda	TargetSpy
gga-miR-181b	CA13	303	-27.73	miRanda	-
gga-miR-16	KDM2B	303	-35.42	miRanda	-
gga-miR-101	FSTL1	303	-26.66	miRanda	-
gga-miR-16	ACSS3	303	-35.2	miRanda	-
gga-miR-181a-5p	GPD1	303	-33.04	miRanda	-
gga-miR-16	HVCN1	303	-30.78	miRanda	TargetSpy
gga-miR-16	GGNB2_CHICK	303	-32.58	miRanda	-
gga-miR-16	CD8A	303	-33.71	miRanda	-
gga-miR-103	GRB14	303	-30.2	miRanda	-
gga-miR-122	LMOD3	303	-36.63	miRanda	-
gga-miR-181a-5p	TRIM59	303	-27.8	miRanda	-
gga-miR-16	MYO19	303	-32.58	miRanda	MirTarget2
gga-miR-16	BOC	303	-29.08	miRanda	-
gga-miR-27b	F1NGJ7_CHICK	303	-30.03	miRanda	-
gga-miR-27b	WWP1	303	-26.62	miRanda	-
gga-miR-101	TDP1	303	-25.64	miRanda	-
gga-miR-103	E1BUI0_CHICK	303	-35.16	miRanda	-
gga-miR-181b	F1NT40_CHICK	302	-34.45	miRanda	-
gga-let-7j	TAX1BP3	302	-41.98	miRanda	-
gga-miR-103	F1NU66_CHICK	302	-35.95	miRanda	-
gga-miR-27b	ERH	302	-31.69	miRanda	-
gga-let-7a	TAX1BP3	302	-41.98	miRanda	-
gga-miR-16	TTC13	302	-26.99	miRanda	-
gga-miR-27b	TBX2	302	-35.43	miRanda	-
gga-miR-101	MTPAP	302	-30.13	miRanda	MirTarget2
gga-miR-16	Q5F3A7_CHICK	302	-35.07	miRanda	-
gga-miR-101	NTAN1	302	-26.36	miRanda	-
gga-miR-16	C1orf88	302	-29.96	miRanda	-
gga-miR-16	FAM40B	302	-35.44	miRanda	-
gga-miR-181b	C4H4orf29	302	-28.1	miRanda	MirTarget2
gga-miR-101	SUB1	302	-24.18	miRanda	MirTarget2
gga-miR-16	F1NP51_CHICK	302	-24.11	miRanda	-
gga-miR-16	gga-mir-1790	302	-31.56	miRanda	-
gga-miR-101	MAGI3	302	-24.35	miRanda	MirTarget2
gga-miR-16	EML1	301	-28.91	miRanda	-
gga-miR-103	ATP5I	301	-34	miRanda	-
gga-miR-122	COMMD6	301	-36.48	miRanda	-
gga-miR-181a-5p	Q5ZIY0_CHICK	301	-29.4	miRanda	-
gga-miR-16	O93481_CHICK	301	-31.2	miRanda	-
gga-miR-181b	WDR43	301	-27.4	miRanda	-
gga-miR-181b	SGOL2	301	-22.43	miRanda	-
gga-miR-181b	ASMT	301	-28.49	miRanda	-
gga-miR-103	STAG2	301	-37.56	miRanda	-
gga-miR-181b	ASB12	301	-28.67	miRanda	-
gga-miR-181b	RAF1_CHICK	301	-29.04	miRanda	-
gga-miR-27b	gga-mir-16-2	301	-30.76	miRanda	-
gga-miR-16	LTOR3_CHICK	301	-30.88	miRanda	-
gga-miR-103	KLHDC3	301	-34.78	miRanda	-
gga-miR-181b	Q9I878_CHICK	301	-27.54	miRanda	-
gga-miR-181a-5p	WDR43	301	-29.29	miRanda	-
gga-miR-16	EGFR_CHICK	301	-35.2	miRanda	-
gga-miR-181b	Q5ZKZ3_CHICK	301	-23.88	miRanda	-
gga-miR-101	HVCN1	300	-28.71	miRanda	-
gga-miR-27b	NCOA7	300	-33.22	miRanda	MirTarget2
gga-miR-16	OXNAD1	300	-31.32	miRanda	-
gga-miR-16	MIOS	300	-30.82	miRanda	-
gga-miR-101	SNX14	300	-26.16	miRanda	miRNAMap
gga-miR-101	Q6PKI7_CHICK	300	-25.05	miRanda	-
gga-miR-101	TMEM41A	300	-23.9	miRanda	-
gga-miR-101	B4GALT5	300	-22.41	miRanda	-
gga-miR-101	ICOSLG	300	-26.93	miRanda	-
gga-miR-101	MIOS	300	-25.84	miRanda	-
gga-miR-101	PRKAA1	300	-31.78	miRanda	TargetSpy
gga-miR-103	IPO8	300	-35.44	miRanda	MirTarget2
gga-miR-16	PTPN6	300	-31.5	miRanda	-
gga-miR-181a-5p	gga-mir-1592	299	-26.94	miRanda	-
gga-miR-101	CSE1L	299	-24.22	miRanda	-
gga-miR-181b	KLHL18	299	-29.06	miRanda	-
gga-miR-101	ATP5I	299	-24.04	miRanda	-
gga-miR-16	APOPT1	299	-31.89	miRanda	-
gga-miR-16	C10orf76	299	-30.27	miRanda	miRNAMap
gga-miR-16	AP4B1	299	-33.56	miRanda	-
gga-miR-101	PRDX1_CHICK	299	-22.71	miRanda	-
gga-miR-181a-5p	F1NT40_CHICK	299	-33.88	miRanda	-
gga-miR-16	FST_CHICK	299	-30.67	miRanda	-
gga-miR-16	Q5F445_CHICK	299	-39.39	miRanda	-
gga-miR-181a-5p	RNF7	299	-25.98	miRanda	-
gga-miR-16	Q5F419_CHICK	299	-37.63	miRanda	-
gga-miR-16	KLRAQ1	299	-37.13	miRanda	TargetScan
gga-miR-16	SLC16A5	299	-29.93	miRanda	-
gga-miR-16	COPE_CHICK	299	-34.1	miRanda	-
gga-miR-181b	E1AWU3_CHICK	299	-32.7	miRanda	-
gga-miR-101	MCL1	298	-25.79	miRanda	-
gga-miR-16	MAGI3	298	-32.55	miRanda	TargetSpy
gga-miR-101	KAP0_CHICK	298	-24.42	miRanda	-
gga-miR-16	ARHGAP22	298	-32.49	miRanda	-
gga-miR-101	BEND7	298	-23.88	miRanda	-
gga-miR-27b	F1P3L6_CHICK	298	-29.97	miRanda	-
gga-miR-16	C9orf96	298	-36.42	miRanda	-
gga-miR-181b	F1NP73_CHICK	298	-29.56	miRanda	-
gga-miR-122	NEO1	298	-42.68	miRanda	-
gga-miR-181b	STAG1	298	-27.31	miRanda	-
gga-miR-27b	Q5ZKS2_CHICK	298	-30.35	miRanda	-
gga-miR-181a-5p	KLHL18	298	-29.18	miRanda	-
gga-miR-101	Q5ZJ82_CHICK	298	-25.79	miRanda	-
gga-miR-101	IL7	298	-28.12	miRanda	-
gga-miR-16	MND1	298	-35.13	miRanda	-
gga-miR-16	ST6GALNAC2	298	-27.9	miRanda	-
gga-miR-16	NXN	298	-38.94	miRanda	-
gga-miR-181b	PPID	298	-28.16	miRanda	-
gga-miR-181a-5p	DPP6	297	-23.05	miRanda	-
gga-miR-101	CC132_CHICK	297	-21.31	miRanda	-
gga-miR-16	LGTN	297	-33.27	miRanda	-
gga-miR-181a-5p	F1NB20_CHICK	297	-32.22	miRanda	-
gga-miR-103	Q5ZMI3_CHICK	297	-30.6	miRanda	-
gga-miR-16	IPO13	297	-37.22	miRanda	-
gga-miR-16	PARP6	297	-36.38	miRanda	-
gga-miR-122	NDC80_CHICK	297	-29.52	miRanda	-
gga-miR-16	ABI1	297	-27.8	miRanda	-
gga-miR-181a-5p	Q3HLQ7_CHICK	297	-23.05	miRanda	-
gga-miR-181a-5p	F1P1Y9_CHICK	297	-28.76	miRanda	-
gga-miR-181b	PPAP2A	297	-29.68	miRanda	-
gga-miR-16	CRLF3	297	-34.51	miRanda	MirTarget2
gga-miR-181b	RNF7	297	-23.57	miRanda	TargetSpy
gga-miR-16	CXG1_CHICK	297	-39.74	miRanda	-
gga-miR-101	ZBTB10	297	-27.98	miRanda	-
gga-miR-101	F1NFT6_CHICK	297	-21.56	miRanda	-
gga-miR-181a-5p	Q805A8_CHICK	297	-27.94	miRanda	-
gga-miR-16	Q5F3Z4_CHICK	297	-31.03	miRanda	miRNAMap
gga-miR-16	F1P4G9_CHICK	296	-34.26	miRanda	-
gga-miR-101	FBN1	296	-28.17	miRanda	-
gga-miR-27b	ITPK1_CHICK	296	-30.53	miRanda	-
gga-miR-101	GLT8D3	296	-23.3	miRanda	-
gga-miR-181a-5p	Q9I878_CHICK	296	-27.29	miRanda	-
gga-miR-103	E1C3T6_CHICK	296	-33.73	miRanda	-
gga-miR-16	ABCA7	296	-37.08	miRanda	-
gga-miR-27b	KIAA1467	296	-32.1	miRanda	MirTarget2
gga-miR-16	ASB12	296	-34.4	miRanda	-
gga-miR-16	DPY19L3	296	-28.73	miRanda	-
gga-miR-101	Q5ZKJ3_CHICK	296	-28.17	miRanda	MicroCosm
gga-miR-16	EPHA3	296	-28.41	miRanda	-
gga-miR-181b	DPP6	296	-23.32	miRanda	TargetScan
gga-miR-101	ASB12	296	-22.69	miRanda	-
gga-miR-181b	Q3HLQ7_CHICK	296	-23.32	miRanda	-
gga-miR-103	Q5ZMC5_CHICK	296	-33.1	miRanda	-
gga-miR-181a-5p	EIF2C3	296	-33.06	miRanda	-
gga-miR-16	POLR2E	296	-37.08	miRanda	-
gga-miR-16	Q5ZJN9_CHICK	295	-34.59	miRanda	-
gga-miR-181a-5p	BAZ1A	295	-26.44	miRanda	-
gga-miR-101	E1BUI0_CHICK	295	-23.61	miRanda	-
gga-let-7j	BZW1_CHICK	295	-28.5	miRanda	-
gga-let-7a	CLK1	295	-28.5	miRanda	-
gga-miR-16	KCNC4	295	-31.27	miRanda	TargetScan
gga-miR-27b	HAGH	295	-32.32	miRanda	-
gga-miR-181a-5p	XYLT1	295	-30.58	miRanda	-
gga-miR-16	NEUV_CHICK	295	-30.83	miRanda	-
gga-miR-181a-5p	AT2A2_CHICK	295	-26.97	miRanda	-
gga-miR-181a-5p	C17orf67	295	-24.69	miRanda	-
gga-miR-16	KIAA1033	295	-29.36	miRanda	-
gga-miR-27b	CRLF3	295	-31.6	miRanda	MirTarget2
gga-miR-16	AIFM2	295	-31.76	miRanda	-
gga-miR-181a-5p	RL5_CHICK	295	-27.28	miRanda	-
gga-miR-16	F1P278_CHICK	295	-34.9	miRanda	-
gga-let-7j	CLK1	295	-28.5	miRanda	-
gga-miR-181a-5p	Q5ZLR9_CHICK	295	-25.81	miRanda	-
gga-miR-181b	Q6V7V7_CHICK	295	-24.96	miRanda	-
gga-miR-16	LMOD2	295	-33.31	miRanda	MirTarget2
gga-let-7a	BZW1_CHICK	295	-28.5	miRanda	MicroCosm
gga-miR-16	Q7ZT63_CHICK	295	-30.54	miRanda	-
gga-miR-181b	NUFIP1	294	-27.71	miRanda	MirTarget2
gga-miR-16	ADAMTS7	294	-37.84	miRanda	-
gga-miR-181a-5p	PITPNB	294	-25.96	miRanda	-
gga-miR-27b	FAM166A	294	-37.25	miRanda	-
gga-miR-16	TOM1_CHICK	294	-32.15	miRanda	-
gga-miR-16	C3orf77	294	-26.95	miRanda	-
gga-miR-16	PSPH	294	-33.06	miRanda	-
gga-miR-181a-5p	gga-mir-1625	294	-25.96	miRanda	-
gga-miR-181a-5p	VPS39	294	-21.7	miRanda	-
gga-miR-16	KLHDC3	294	-38.85	miRanda	-
gga-miR-181a-5p	MYL3	294	-31	miRanda	-
gga-miR-27b	CALN1	294	-31.03	miRanda	MicroCosm
gga-miR-16	MAFG_CHICK	294	-35.55	miRanda	-
gga-miR-103	GPHR_CHICK	294	-38.33	miRanda	-
gga-miR-181a-5p	F1NP73_CHICK	294	-27.59	miRanda	-
gga-miR-16	SH2D3C	294	-37.7	miRanda	-
gga-miR-16	PDZK1	294	-25	miRanda	-
gga-miR-16	TCFL5	294	-29.99	miRanda	-
gga-miR-16	RFTN2	294	-29.07	miRanda	-
gga-miR-16	BRAF_CHICK	294	-30.42	miRanda	-
gga-miR-27b	KCTD5	294	-28.05	miRanda	-
gga-miR-181b	F1NAP6_CHICK	293	-27.88	miRanda	-
gga-miR-16	FAM101B	293	-25.77	miRanda	TargetScan
gga-miR-101	CASC4	293	-22.7	miRanda	-
gga-miR-181a-5p	Q5ZKZ3_CHICK	293	-24.23	miRanda	-
gga-miR-101	EXOC2	293	-27.4	miRanda	-
gga-miR-16	E1BZ79_CHICK	293	-28.93	miRanda	-
gga-miR-16	BCLAF1	293	-25.44	miRanda	-
gga-miR-16	KLHL21	293	-36.5	miRanda	-
gga-miR-16	MYO1D	293	-33.53	miRanda	-
gga-miR-16	SPG11	293	-31.31	miRanda	-
gga-miR-101	Q98TX6_CHICK	293	-27.4	miRanda	-
gga-miR-16	C6orf203	293	-30.06	miRanda	-
gga-miR-103	B4GALT5	292	-30.4	miRanda	-
gga-miR-16	NECAP2	292	-23.33	miRanda	-
gga-miR-16	O12939_CHICK	292	-35.43	miRanda	-
gga-miR-16	F1NHM4_CHICK	292	-27.91	miRanda	-
gga-miR-27b	gga-mir-1590	292	-30.76	miRanda	-
gga-miR-181a-5p	F1NAP6_CHICK	292	-29.72	miRanda	-
gga-miR-133a	FAM199X	292	-31.03	miRanda	-
gga-miR-16	NPTX1	292	-28.26	miRanda	-
gga-miR-16	SCARNA4	292	-33.88	miRanda	-
gga-miR-181a-5p	NTCP7_CHICK	292	-29.39	miRanda	-
gga-miR-16	ETFA	292	-32.2	miRanda	-
gga-miR-101	RT07_CHICK	292	-21.22	miRanda	-
gga-miR-16	F1NIA5_CHICK	292	-23.98	miRanda	-
gga-miR-16	CD3D	292	-25.36	miRanda	-
gga-miR-16	PXK	292	-27.5	miRanda	-
gga-miR-181a-5p	NUFIP1	292	-27.95	miRanda	-
gga-miR-16	Q5ZIB3_CHICK	292	-41.6	miRanda	-
gga-miR-16	OMA1	292	-30.19	miRanda	-
gga-miR-101	CPEB3	292	-21.83	miRanda	-
gga-miR-16	CCDC98	292	-29.31	miRanda	-
gga-miR-16	F1NAD3_CHICK	292	-36.16	miRanda	-
gga-miR-16	CLINT1	291	-27.23	miRanda	-
gga-miR-16	DPYSL4	291	-25.3	miRanda	-
gga-miR-16	E1C3M0_CHICK	291	-27.98	miRanda	-
gga-miR-16	ROCK1	291	-35.75	miRanda	-
gga-miR-16	PRAM1	291	-23.8	miRanda	-
gga-miR-16	RAVER2	291	-30.18	miRanda	MirTarget2
gga-miR-181a-5p	ASB12	291	-25.59	miRanda	-
gga-miR-16	MAK16	291	-28.6	miRanda	-
gga-miR-16	WDR82_CHICK	291	-31.11	miRanda	-
gga-miR-16	gga-mir-1453	291	-28.36	miRanda	-
gga-miR-27b	C14orf159	291	-24.16	miRanda	-
gga-miR-181b	EIF2C3	291	-29.26	miRanda	TargetSpy
gga-miR-16	FAM118B	291	-32.44	miRanda	-
gga-miR-103	5S_rRNA	291	-29.07	miRanda	-
gga-let-7j	SECR_CHICK	290	-28.12	miRanda	-
gga-miR-16	RSFR_CHICK	290	-30.73	miRanda	MicroCosm
gga-miR-27b	EREG	290	-26.01	miRanda	-
gga-miR-16	WDR48_CHICK	290	-27.25	miRanda	-
gga-miR-16	TMEM70	290	-25.51	miRanda	-
gga-miR-16	TNRC6A	290	-32.21	miRanda	-
gga-miR-103	TEF_CHICK	290	-42.68	miRanda	-
gga-miR-16	APLP2	290	-26.33	miRanda	-
gga-miR-181b	F1P1Y9_CHICK	290	-28.89	miRanda	-
gga-miR-27b	FER1L6	290	-29.57	miRanda	-
gga-miR-103	COQ2	290	-32.67	miRanda	-
gga-miR-181a-5p	Q6V7V7_CHICK	290	-24.17	miRanda	-
gga-miR-181b	C9orf174	290	-27.16	miRanda	-
gga-miR-16	RIC8A_CHICK	290	-31.62	miRanda	-
gga-miR-16	TP53TG5	290	-30.01	miRanda	-
gga-let-7a	SECR_CHICK	290	-28.12	miRanda	-
gga-miR-181b	XYLT1	290	-22.92	miRanda	TargetScan
gga-miR-16	Q5ZMC1_CHICK	290	-27.62	miRanda	miRNAMap
gga-miR-16	TNNI1	289	-30.08	miRanda	-
gga-miR-101	EPHA5	289	-26.39	miRanda	MirTarget2
gga-miR-16	TUBGCP4	289	-28.85	miRanda	-
gga-miR-16	CSRP1_CHICK	289	-30.08	miRanda	-
gga-miR-16	F1NCR3_CHICK	289	-30.1	miRanda	-
gga-miR-181a-5p	C9orf174	289	-22.45	miRanda	-
gga-miR-16	TMEM38A	289	-28.03	miRanda	MirTarget2
gga-miR-16	CLDN10	289	-28.68	miRanda	-
gga-miR-103	gga-let-7j	289	-31.85	miRanda	-
gga-miR-16	COPS7A	289	-32.13	miRanda	TargetScan
gga-miR-16	F1NJ97_CHICK	289	-25.13	miRanda	-
gga-miR-27b	GRIA4	289	-31.01	miRanda	MirTarget2
gga-miR-103	PLA2G12B	289	-36.32	miRanda	-
gga-miR-181a-5p	DGCR8	288	-23.29	miRanda	-
gga-miR-133a	F1N871_CHICK	288	-39.1	miRanda	-
gga-miR-16	PDZ11_CHICK	288	-30.27	miRanda	-
gga-miR-181a-5p	RAF1_CHICK	288	-26.69	miRanda	-
gga-miR-16	SH2D4A	288	-32.17	miRanda	-
gga-miR-16	TBX5_CHICK	288	-33.74	miRanda	-
gga-miR-16	CITE3_CHICK	288	-30.4	miRanda	-
gga-miR-181a-5p	E1AWU3_CHICK	288	-24.9	miRanda	-
gga-miR-16	TCTE3	288	-33.13	miRanda	-
gga-miR-103	FKBP6	288	-30.46	miRanda	-
gga-miR-16	Q9PWN0_CHICK	288	-28.84	miRanda	-
gga-miR-27b	GPD1	287	-33.23	miRanda	TargetScan
gga-miR-16	C17orf75	287	-30.03	miRanda	-
gga-miR-27b	SMC3	287	-30.96	miRanda	-
gga-miR-16	BSDC1	287	-27.4	miRanda	TargetScan
gga-miR-16	E1C3T6_CHICK	287	-29.22	miRanda	-
gga-miR-181a-5p	PPID	287	-26.86	miRanda	-
gga-miR-16	PKN3	287	-25.47	miRanda	-
gga-miR-181a-5p	C10orf57	287	-27.01	miRanda	-
gga-miR-16	Q5F487_CHICK	287	-32.07	miRanda	-
gga-miR-16	FBXW5	287	-31.05	miRanda	-
gga-miR-181b	APOPT1	286	-21.34	miRanda	MirTarget2
gga-miR-181b	RL5_CHICK	286	-29.99	miRanda	-
gga-miR-16	CHMP7	286	-35.42	miRanda	-
gga-miR-16	DHX40	286	-22.59	miRanda	-
gga-miR-16	L3MBTL2	286	-32.02	miRanda	-
gga-miR-16	ZBTB8B	286	-27.16	miRanda	-
gga-miR-27b	HPS3	286	-29.56	miRanda	-
gga-miR-181b	SMU1_CHICK	286	-22.53	miRanda	-
gga-miR-101	E1BWK1_CHICK	286	-25.52	miRanda	-
gga-miR-16	FAM166A	286	-36	miRanda	-
gga-miR-181a-5p	STAG1	286	-27.31	miRanda	-
gga-miR-181b	MYL3	286	-28.31	miRanda	-
gga-miR-16	PLEKHJ1	285	-35.83	miRanda	MirTarget2
gga-miR-181a-5p	SMU1_CHICK	285	-25.36	miRanda	-
gga-miR-16	ATP5I	285	-22.91	miRanda	-
gga-miR-16	LRRC49	285	-28.44	miRanda	-
gga-miR-181a-5p	SGOL2	285	-21.02	miRanda	-
gga-miR-16	CPEB3	285	-24.48	miRanda	MirTarget2
gga-miR-181b	SLC15A5	285	-25.48	miRanda	-
gga-miR-16	CPN1	285	-31.88	miRanda	-
gga-miR-181a-5p	Q5ZMI3_CHICK	285	-22.03	miRanda	-
gga-miR-181a-5p	APOPT1	285	-21.53	miRanda	-
gga-miR-133a	F1NSE3_CHICK	285	-39.96	miRanda	-
gga-miR-27b	Q5F3N2_CHICK	284	-27.89	miRanda	-
gga-miR-181a-5p	F1NJ16_CHICK	284	-20.29	miRanda	-
gga-miR-16	Q5ZMC5_CHICK	284	-24.09	miRanda	-
gga-miR-16	MTRF1	284	-25.87	miRanda	-
gga-miR-16	TNS1	284	-24.43	miRanda	-
gga-miR-16	ZAP70	284	-29.41	miRanda	-
gga-miR-16	gga-mir-1747	283	-30.3	miRanda	-
gga-miR-16	TBC1D1	283	-24.89	miRanda	-
gga-miR-16	F1P1S8_CHICK	283	-27.82	miRanda	-
gga-miR-181b	Q5ZMI3_CHICK	283	-21.46	miRanda	-
gga-miR-16	GRP78_CHICK	283	-27.82	miRanda	-
gga-miR-181b	F1NJ16_CHICK	283	-20.88	miRanda	-
gga-miR-101	snoZ39	283	-21.43	miRanda	-
gga-miR-16	SAP30BP	283	-30.12	miRanda	-
gga-miR-16	CXorf9	283	-32.44	miRanda	-
gga-miR-16	COTL1	283	-29.33	miRanda	-
gga-miR-16	GOLPH3L	282	-32.94	miRanda	-
gga-miR-16	AGTRAP	282	-25.76	miRanda	-
gga-miR-181a-5p	CA13	282	-20.12	miRanda	-
gga-miR-16	VAC14	282	-25.5	miRanda	-
gga-miR-16	F1NYE6_CHICK	281	-26.21	miRanda	-
gga-miR-16	ESRP2_CHICK	281	-27.2	miRanda	-
gga-miR-181a-5p	ASMT	281	-25.14	miRanda	-
gga-miR-16	AKR1D1	281	-26.1	miRanda	-
gga-miR-16	PRKCH	281	-30.25	miRanda	-
gga-miR-103	LBR	280	-27.7	miRanda	-
gga-miR-133a	POLR2I	280	-30.5	miRanda	-
gga-miR-16	ICMT	280	-31.23	miRanda	-
gga-miR-103	MGST1	184	-28.92	miRanda	MicroCosm
gga-miR-181a-5p	RL35_CHICK	183	-27.22	miRanda	-
gga-miR-103	F1NXV9_CHICK	183	-30.37	miRanda	-
gga-miR-103	Q5F3K6_CHICK	183	-30.37	miRanda	-
gga-miR-16	gga-mir-15b	180	-25.45	miRanda	-
gga-miR-16	gga-mir-15a	179	-28.03	miRanda	-
gga-miR-103	EIF4G1	179	-25.28	miRanda	-
gga-miR-16	E1C4M3_CHICK	178	-21.89	miRanda	-
gga-miR-103	B0FYW9_CHICK	178	-26.58	miRanda	-
gga-miR-103	UB2V2_CHICK	177	-29.46	miRanda	-
gga-miR-181b	gga-mir-1747	176	-30.04	miRanda	-
gga-miR-101	F1NST3_CHICK	176	-24.04	miRanda	-
gga-miR-103	DCUN1D4	175	-25.41	miRanda	MicroCosm
gga-miR-16	LPCAT1	174	-23.3	miRanda	-
gga-miR-181b	MBNL1_CHICK	174	-22.31	miRanda	-
gga-miR-103	LIN28	174	-27.39	miRanda	-
gga-miR-181b	LANCL2	173	-24.49	miRanda	-
gga-let-7j	SEC31B	172	-27.97	miRanda	TargetScan
gga-miR-101	F1NP51_CHICK	172	-21.24	miRanda	-
gga-miR-181b	FAM32A	172	-24.3	miRanda	-
gga-miR-122	F1NW54_CHICK	172	-22.34	miRanda	-
gga-let-7a	SEC31B	172	-27.97	miRanda	TargetScan
gga-miR-16	LOC419112	172	-21.39	miRanda	-
gga-miR-181b	PLEKHG7	172	-22.46	miRanda	-
gga-miR-181b	F1NVD4_CHICK	171	-22.02	miRanda	-
gga-miR-181a-5p	MBNL1_CHICK	170	-20.31	miRanda	-
gga-miR-122	E1BVB0_CHICK	170	-22.73	miRanda	-
gga-miR-16	TNMD	170	-22.66	miRanda	-
gga-miR-103	C5orf25	169	-22.62	miRanda	MicroCosm
gga-miR-181b	F1NBL3_CHICK	169	-24.9	miRanda	-
gga-miR-181a-5p	CHAF1B	169	-23.55	miRanda	-
gga-miR-181b	IL4	169	-23.06	miRanda	-
gga-miR-27b	DUSP12	169	-28.73	miRanda	-
gga-miR-103	XPC	169	-24.21	miRanda	-
gga-miR-181a-5p	FAM169B	169	-21.66	miRanda	-
gga-miR-16	CTNS	168	-20.74	miRanda	-
gga-let-7j	LIN7A	168	-24.27	miRanda	-
gga-miR-133a	ADPRHL2	168	-30.83	miRanda	-
gga-miR-101	Q90843_CHICK	168	-24	miRanda	-
gga-miR-122	LZIC_CHICK	168	-25.03	miRanda	-
gga-miR-122	CALD1	168	-24.39	miRanda	-
gga-miR-181b	KCNC4	168	-24.81	miRanda	-
gga-miR-122	Q9DDD3_CHICK	168	-25.03	miRanda	MicroCosm
gga-miR-181a-5p	PLEKHG7	168	-20.12	miRanda	-
gga-miR-122	PARL	168	-20.36	miRanda	-
gga-miR-122	CAZA2_CHICK	168	-27.78	miRanda	-
gga-miR-181a-5p	FAM32A	168	-22.63	miRanda	-
gga-miR-27b	ADPGK	168	-24.83	miRanda	-
gga-let-7a	LIN7A	168	-24.27	miRanda	-
gga-miR-103	E1BS67_CHICK	168	-29.17	miRanda	-
gga-miR-16	RHPN1	168	-22.68	miRanda	-
gga-miR-101	HIRA	168	-21.21	miRanda	-
gga-miR-133a	PADI3	168	-28.92	miRanda	-
gga-miR-122	AMMECR1L	168	-25.58	miRanda	-
gga-miR-181b	DIRC2	168	-22.98	miRanda	MicroCosm
gga-miR-16	SFI1	167	-22.23	miRanda	-
gga-miR-27b	ADM	167	-24.4	miRanda	-
gga-miR-181a-5p	FAM116A	167	-21.53	miRanda	-
gga-miR-103	RAD51_CHICK	167	-27.19	miRanda	miRNAMap
gga-miR-16	PPAPDC3	167	-20.35	miRanda	-
gga-miR-122	EPC1	167	-25	miRanda	-
gga-miR-133a	F1NN64_CHICK	167	-29.64	miRanda	-
gga-miR-103	DPF3	167	-24.05	miRanda	MirTarget2
gga-miR-103	Q5ZK41_CHICK	167	-25.59	miRanda	-
gga-miR-181b	RT07_CHICK	167	-23.88	miRanda	-
gga-miR-181b	MYD88	167	-23.58	miRanda	TargetSpy
gga-miR-16	INPP4A	166	-20.34	miRanda	-
gga-miR-27b	GTF2IRD1	166	-26.35	miRanda	-
gga-miR-101	F1NWP3_CHICK	166	-20.17	miRanda	-
gga-miR-16	TAX1BP3	166	-20.61	miRanda	-
gga-miR-27b	HIP1	166	-26.93	miRanda	TargetScan
gga-miR-16	IMA1_CHICK	166	-21.55	miRanda	-
gga-miR-16	MOSPD1	166	-21.71	miRanda	-
gga-miR-103	FAM114A2	166	-27.93	miRanda	-
gga-miR-181b	CETN3	166	-22.06	miRanda	-
gga-miR-181b	RL35_CHICK	166	-22.14	miRanda	-
gga-miR-101	PIGR	166	-20.98	miRanda	-
gga-miR-27b	CCDC109B	165	-20.95	miRanda	-
gga-miR-133a	RPAIN	165	-24.98	miRanda	-
gga-miR-103	METTL9	165	-21.14	miRanda	-
gga-miR-27b	GUF1	165	-20.1	miRanda	miRNAMap
gga-miR-101	LOC425375	165	-20.39	miRanda	-
gga-let-7a	Q5ZJG2_CHICK	165	-20.28	miRanda	-
gga-miR-27b	ZMYND8	165	-21.51	miRanda	-
gga-miR-133a	DHX33	165	-24.98	miRanda	-
gga-miR-122	Q8UWC5_CHICK	165	-22.56	miRanda	-
gga-miR-103	SASH1	165	-22.9	miRanda	-
gga-let-7j	Q5ZJG2_CHICK	165	-20.28	miRanda	-
gga-miR-103	GBA2	165	-22.85	miRanda	MicroCosm
gga-miR-181b	Q5ZJM2_CHICK	165	-20.89	miRanda	-
gga-miR-101	COPB2	165	-23.15	miRanda	-
gga-miR-122	PCDHAC2	165	-22.56	miRanda	-
gga-miR-27b	EVL	165	-21.95	miRanda	-
gga-let-7a	SKA3	164	-20.47	miRanda	-
gga-miR-181a-5p	GAPVD1	164	-20.12	miRanda	-
gga-miR-181a-5p	Q5QHR9_CHICK	164	-20.62	miRanda	-
gga-let-7a	TRRAP	164	-21.16	miRanda	-
gga-miR-103	B3GNTL1	164	-22.06	miRanda	-
gga-miR-181b	MDGA2	164	-22.88	miRanda	-
gga-let-7j	SKA3	164	-20.47	miRanda	-
gga-miR-103	SYPL1	164	-21.57	miRanda	-
gga-miR-133a	MARK1	164	-21.98	miRanda	-
gga-let-7j	TRRAP	164	-21.16	miRanda	-
gga-miR-27b	F1P0B9_CHICK	164	-21.8	miRanda	-
gga-miR-103	F1NMB3_CHICK	164	-30	miRanda	-
gga-miR-101	REPS1	164	-20.33	miRanda	-
gga-miR-181a-5p	RRM2B	164	-23.65	miRanda	-
gga-miR-103	BUB1B	164	-21.34	miRanda	MirTarget2
gga-miR-133a	PHB_CHICK	164	-23.19	miRanda	-
gga-miR-16	gga-mir-15c	164	-21.41	miRanda	-
gga-miR-16	F1P1Y9_CHICK	164	-24.2	miRanda	-
gga-miR-181b	GAPVD1	164	-20.91	miRanda	TargetScan
gga-miR-27b	Q6JLB1_CHICK	164	-20.58	miRanda	-
gga-miR-101	F1P353_CHICK	164	-21.06	miRanda	-
gga-miR-133a	HSF2_CHICK	164	-31.05	miRanda	MicroCosm
gga-miR-103	FA2H	164	-26.47	miRanda	-
gga-miR-133a	F1NFF6_CHICK	164	-25.66	miRanda	-
gga-miR-103	CAMK4	163	-22.53	miRanda	-
gga-miR-181a-5p	F1NUM9_CHICK	163	-21.65	miRanda	-
gga-miR-16	EPS15	163	-20.73	miRanda	-
gga-miR-181a-5p	F1NHK4_CHICK	163	-22.68	miRanda	-
gga-miR-181b	SEC31B	163	-22.01	miRanda	-
gga-miR-133a	F1NIP5_CHICK	163	-23.07	miRanda	-
gga-miR-103	GTF2H1	163	-28.14	miRanda	-
gga-miR-103	MRPL40	163	-22.03	miRanda	-
gga-miR-181b	PRKD1	163	-20.04	miRanda	-
gga-miR-133a	SIA4A_CHICK	163	-27.08	miRanda	-
gga-miR-122	Q2MHD2_CHICK	163	-24.06	miRanda	MicroCosm
gga-miR-181b	RRM2B	163	-21.53	miRanda	-
gga-miR-101	PALMD	163	-26.31	miRanda	-
gga-miR-103	SUMO2_CHICK	163	-23.52	miRanda	-
gga-miR-122	LOC395744	163	-25.24	miRanda	-
gga-miR-122	Q805B1_CHICK	163	-20.81	miRanda	-
gga-let-7j	Q9DEX4_CHICK	162	-21.77	miRanda	-
gga-miR-27b	Q5ZKV2_CHICK	162	-20.38	miRanda	-
gga-miR-27b	DPM2	162	-23.21	miRanda	-
gga-miR-133a	RPTOR	162	-26.83	miRanda	-
gga-miR-27b	ADRM1	162	-22.3	miRanda	-
gga-miR-181b	gga-mir-1679	162	-22.24	miRanda	-
gga-miR-103	FAM116B	162	-25.13	miRanda	-
gga-miR-16	DPF3	162	-20.44	miRanda	-
gga-miR-103	ACP2	162	-23.67	miRanda	-
gga-miR-133a	LMO7	162	-30.06	miRanda	-
gga-miR-27b	F1NR67_CHICK	162	-20.08	miRanda	-
gga-miR-122	GLA	162	-22.66	miRanda	-
gga-miR-181a-5p	MRPL27	162	-20.15	miRanda	-
gga-miR-27b	E1C7U5_CHICK	162	-20.38	miRanda	miRNAMap
gga-miR-103	ST13	162	-20.29	miRanda	TargetScan
gga-let-7a	Q9DEX4_CHICK	162	-21.77	miRanda	-
gga-miR-181b	F1N9F3_CHICK	162	-20.95	miRanda	-
gga-miR-101	F1NH25_CHICK	162	-20.23	miRanda	-
gga-miR-16	ACOT11	162	-21.51	miRanda	-
gga-miR-181a-5p	PIK3C2G	162	-21.9	miRanda	-
gga-miR-181a-5p	HVCN1	162	-22.43	miRanda	-
gga-miR-103	TMM18_CHICK	162	-20.07	miRanda	-
gga-miR-133a	LEPREL2	161	-21.32	miRanda	MicroCosm
gga-let-7j	RAB14_CHICK	161	-22.66	miRanda	-
gga-miR-103	C19orf6	161	-26	miRanda	-
gga-miR-133a	F1NWC1_CHICK	161	-23.51	miRanda	-
gga-miR-181a-5p	HOP_CHICK	161	-23.62	miRanda	-
gga-miR-103	FAM70A	161	-22.47	miRanda	-
gga-miR-133a	GNB3	161	-21.32	miRanda	-
gga-miR-27b	PTHLH	161	-24.35	miRanda	-
gga-miR-103	IFT172	161	-20.5	miRanda	-
gga-let-7a	RAB14_CHICK	161	-22.66	miRanda	-
gga-miR-103	BPNT1	161	-25.66	miRanda	-
gga-miR-16	UBAP1L	161	-22.08	miRanda	-
gga-let-7j	F1NGR8_CHICK	161	-22	miRanda	-
gga-miR-27b	STAR_CHICK	161	-23.03	miRanda	-
gga-let-7j	F1NB19_CHICK	161	-22.08	miRanda	-
gga-miR-103	Q9DDD3_CHICK	161	-23.1	miRanda	-
gga-miR-16	Q5ZMJ6_CHICK	161	-20.44	miRanda	-
gga-miR-122	FKBP9	161	-20.09	miRanda	-
gga-miR-27b	5S_rRNA	161	-22.46	miRanda	-
gga-miR-103	AP3M2	161	-24.21	miRanda	-
gga-miR-122	Q5ZHS5_CHICK	161	-22.1	miRanda	-
gga-miR-103	Q98SE2_CHICK	161	-21.98	miRanda	-
gga-miR-103	ALC	161	-22.31	miRanda	-
gga-miR-27b	S2546_CHICK	161	-24.93	miRanda	MicroCosm
gga-let-7a	F1NB19_CHICK	161	-22.08	miRanda	-
gga-let-7a	F1NGR8_CHICK	161	-22	miRanda	-
gga-miR-122	5NT3_CHICK	161	-20.09	miRanda	MicroCosm
gga-miR-103	AKAP14	161	-25.28	miRanda	-
gga-miR-103	CRYAA_CHICK	161	-21.98	miRanda	-
gga-miR-181a-5p	GAS7	160	-21.49	miRanda	-
gga-miR-181a-5p	Q91429_CHICK	160	-20.72	miRanda	-
gga-miR-101	LARGE	160	-20.26	miRanda	-
gga-miR-181a-5p	LIS1_CHICK	160	-20.07	miRanda	-
gga-miR-27b	LY86	160	-22.91	miRanda	-
gga-miR-16	TDRD7_CHICK	160	-21.28	miRanda	-
gga-miR-16	HMGCL	160	-22.81	miRanda	-
gga-miR-27b	Q5ZLW4_CHICK	160	-24.2	miRanda	-
gga-miR-122	RIC8B	160	-20.59	miRanda	-
gga-miR-27b	JMJD1A	160	-21.67	miRanda	-
gga-miR-181a-5p	SPG11	160	-27.24	miRanda	-
gga-miR-16	DHX33	160	-21.69	miRanda	-
gga-let-7a	LTOR3_CHICK	160	-20.82	miRanda	-
gga-miR-16	Q5ZLR9_CHICK	160	-20.53	miRanda	-
gga-miR-103	MINPP1	160	-23	miRanda	-
gga-miR-103	SHISA2	160	-20.58	miRanda	-
gga-let-7j	LTOR3_CHICK	160	-20.82	miRanda	-
gga-let-7a	DNTT	160	-24.12	miRanda	-
gga-miR-181a-5p	SOGA2	160	-20.72	miRanda	-
gga-miR-122	COL1A1	160	-23.66	miRanda	-
gga-miR-181b	HOP_CHICK	160	-21.32	miRanda	-
gga-miR-133a	F1P526_CHICK	160	-24.16	miRanda	-
gga-miR-181a-5p	USP10	160	-22.77	miRanda	-
gga-let-7j	DNTT	160	-24.12	miRanda	-
gga-miR-181b	HPS3	159	-20.81	miRanda	-
gga-miR-16	E1C0Q9_CHICK	159	-22.44	miRanda	-
gga-miR-27b	F1NYZ1_CHICK	159	-24.01	miRanda	-
gga-miR-103	FST_CHICK	159	-24.44	miRanda	-
gga-let-7a	C11orf54	159	-20.39	miRanda	-
gga-miR-103	Q3HLQ7_CHICK	159	-22.89	miRanda	-
gga-miR-133a	SIK3	159	-24.49	miRanda	-
gga-miR-181b	SHLB2_CHICK	159	-20.09	miRanda	-
gga-miR-181b	E1BWK1_CHICK	159	-24.53	miRanda	-
gga-miR-16	TSC2	159	-22.44	miRanda	-
gga-miR-133a	NTM	159	-24.49	miRanda	-
gga-miR-181b	NUP188	159	-20.09	miRanda	-
gga-miR-27b	TDP1	159	-21.24	miRanda	-
gga-miR-181b	LIS1_CHICK	159	-21.82	miRanda	-
gga-miR-27b	TMX1	159	-27.28	miRanda	TargetScan
gga-miR-27b	PUR6_CHICK	159	-20.45	miRanda	-
gga-let-7j	C11orf54	159	-20.39	miRanda	-
gga-miR-16	SMC4	159	-20.1	miRanda	miRNAMap
gga-miR-181b	SPG11	159	-27.09	miRanda	-
gga-miR-16	EDARADD	159	-21.14	miRanda	MirTarget2
gga-miR-133a	THY1	159	-33.17	miRanda	-
gga-miR-103	VPS45	159	-25.52	miRanda	-
gga-miR-181b	F1P2G1_CHICK	159	-20.39	miRanda	-
gga-miR-133a	MAP2K2	159	-24.85	miRanda	-
gga-miR-27b	KIAA0355	159	-22.7	miRanda	-
gga-miR-103	Q5ZME3_CHICK	159	-23.15	miRanda	-
gga-let-7j	SOMA_CHICK	159	-24.73	miRanda	-
gga-miR-133a	F1NUP6_CHICK	159	-28.75	miRanda	-
gga-miR-27b	CCDC60	159	-22.2	miRanda	-
gga-miR-103	RAP2C	159	-20.29	miRanda	TargetScan
gga-miR-16	Q9DEX2_CHICK	159	-20.63	miRanda	-
gga-miR-103	HEATR3	159	-23.15	miRanda	-
gga-miR-27b	F1NW54_CHICK	159	-20.88	miRanda	-
gga-let-7a	SOMA_CHICK	159	-24.73	miRanda	-
gga-miR-16	C3orf55	159	-20.1	miRanda	-
gga-miR-181a-5p	Q5ZJM2_CHICK	159	-23.26	miRanda	-
gga-miR-122	NCF1	159	-23.25	miRanda	-
gga-miR-103	GUC1A_CHICK	158	-24.24	miRanda	-
gga-miR-103	OGFOD2	158	-23	miRanda	-
gga-miR-101	COMMD8	158	-20.51	miRanda	-
gga-miR-133a	Q90801_CHICK	158	-21.6	miRanda	-
gga-miR-16	F1N816_CHICK	158	-23.46	miRanda	-
gga-miR-103	DLGAP2	158	-27.58	miRanda	TargetScan
gga-miR-103	U5S1_CHICK	158	-21.73	miRanda	-
gga-miR-133a	Q5F3N4_CHICK	158	-22.95	miRanda	-
gga-miR-181b	IGF2BP2	158	-23.85	miRanda	TargetScan
gga-miR-27b	RGS18	158	-21.7	miRanda	-
gga-miR-133a	RAMP1	158	-23.9	miRanda	-
gga-miR-27b	TSPAN9	158	-24.04	miRanda	-
gga-miR-27b	Q5F404_CHICK	158	-25.54	miRanda	-
gga-miR-16	LEMD2	158	-22.57	miRanda	-
gga-miR-101	FGOP2_CHICK	158	-22.13	miRanda	-
gga-miR-181b	SENP2	158	-23.85	miRanda	-
gga-miR-181b	gga-let-7j	158	-20.25	miRanda	-
gga-miR-101	ATP10D	158	-20.51	miRanda	MicroCosm
gga-miR-103	Q6ZXJ6_CHICK	158	-21.13	miRanda	-
gga-miR-103	F1NKZ6_CHICK	158	-21.66	miRanda	-
gga-miR-103	CCDC103	158	-21.73	miRanda	-
gga-miR-122	SYNE1	158	-23.92	miRanda	-
gga-miR-103	TTC36	158	-20.96	miRanda	-
gga-miR-133a	F1NBW6_CHICK	158	-22.31	miRanda	-
gga-miR-27b	ALOX5	158	-20.44	miRanda	-
gga-miR-181b	CDKN2C	158	-21.45	miRanda	-
gga-miR-181b	F1NK17_CHICK	158	-22.01	miRanda	-
gga-miR-103	TIMM17A	158	-28.53	miRanda	-
gga-miR-27b	D3W661_CHICK	158	-21.31	miRanda	-
gga-miR-103	PDGFRL	158	-20.07	miRanda	-
gga-miR-16	FSTL1	157	-20.45	miRanda	-
gga-miR-181b	F1N818_CHICK	157	-20.24	miRanda	-
gga-let-7a	Q9W6E5_CHICK	157	-21.04	miRanda	-
gga-let-7j	MYO19	157	-21.36	miRanda	-
gga-miR-103	WDR82_CHICK	157	-21.99	miRanda	-
gga-miR-16	PTER	157	-20.15	miRanda	MicroCosm
gga-miR-133a	FGFR1	157	-22.66	miRanda	-
gga-miR-181a-5p	WDR82_CHICK	157	-22.05	miRanda	-
gga-miR-133a	ZDHHC16	157	-21.33	miRanda	-
gga-miR-133a	TNFRSF13C	157	-27.49	miRanda	-
gga-let-7j	PHTF1	157	-21.77	miRanda	-
gga-miR-181b	RYBP	157	-20.24	miRanda	-
gga-miR-103	F1NNR3_CHICK	157	-21.25	miRanda	-
gga-let-7j	Q9W6E5_CHICK	157	-21.04	miRanda	-
gga-let-7j	GGNB2_CHICK	157	-21.36	miRanda	-
gga-miR-103	gga-mir-1805	157	-21.21	miRanda	-
gga-miR-181b	F1P0J0_CHICK	157	-20.85	miRanda	-
gga-miR-181b	CDKN3	157	-21.1	miRanda	-
gga-miR-181b	TAF2	157	-22.62	miRanda	-
gga-miR-103	LOC429115	157	-21.26	miRanda	-
gga-miR-27b	B3TZB4_CHICK	157	-26.58	miRanda	-
gga-miR-103	LGTN	157	-20.43	miRanda	-
gga-let-7a	MYO19	157	-21.36	miRanda	-
gga-let-7a	PHTF1	157	-21.77	miRanda	-
gga-miR-103	SHISA5	157	-20.79	miRanda	-
gga-let-7a	GGNB2_CHICK	157	-21.36	miRanda	-
gga-miR-181b	WDR82_CHICK	157	-22.11	miRanda	-
gga-miR-103	KLHL6	157	-22.25	miRanda	TargetSpy
gga-miR-133a	Q5ZK96_CHICK	156	-24.83	miRanda	miRNAMap
gga-miR-122	Q5ZJC6_CHICK	156	-23.31	miRanda	-
gga-miR-16	RLBP1	156	-22.27	miRanda	-
gga-miR-103	SLC41A1	156	-21.53	miRanda	-
gga-miR-122	GPHR_CHICK	156	-22.24	miRanda	-
gga-miR-27b	F1P526_CHICK	156	-23.3	miRanda	-
gga-miR-16	Q5ZIY7_CHICK	156	-24.9	miRanda	-
gga-miR-133a	PPAPDC2	156	-23.04	miRanda	-
gga-let-7a	Q5ZJR6_CHICK	156	-23.28	miRanda	-
gga-miR-103	TOMM34	156	-20.77	miRanda	-
gga-miR-27b	F1NKI5_CHICK	156	-26.36	miRanda	-
gga-miR-122	Q90838_CHICK	156	-21.24	miRanda	-
gga-miR-133a	KIFAP3	156	-22.69	miRanda	MicroCosm
gga-miR-133a	ZFAND3	156	-24.83	miRanda	-
gga-miR-133a	EIF2B5	156	-22.47	miRanda	-
gga-miR-103	Q5ZKS5_CHICK	156	-21.53	miRanda	-
gga-miR-181b	Q766Y2_CHICK	156	-20.35	miRanda	-
gga-let-7a	ZBTB44	156	-23.94	miRanda	-
gga-let-7j	Q5ZJR6_CHICK	156	-23.28	miRanda	-
gga-miR-122	PUR6_CHICK	156	-21.72	miRanda	-
gga-miR-16	SYCP2L	156	-23.39	miRanda	-
gga-miR-16	ZNRF1	156	-20.54	miRanda	-
gga-let-7j	ZBTB44	156	-23.94	miRanda	-
gga-miR-103	Q5ZMC1_CHICK	156	-23.83	miRanda	-
gga-miR-181b	FAM116A	156	-20.4	miRanda	-
gga-miR-133a	TNR	156	-22.69	miRanda	-
gga-miR-27b	ARRDC1	156	-20.04	miRanda	-
gga-miR-133a	SPG11	156	-27.65	miRanda	-
gga-miR-103	gga-mir-1720	156	-24.03	miRanda	-
gga-miR-103	Q5ZHV4_CHICK	156	-21.75	miRanda	-
gga-miR-16	Q5ZIX4_CHICK	156	-22.31	miRanda	-
gga-miR-27b	LRRC8A	156	-20.96	miRanda	-
gga-miR-133a	SH3KBP1	155	-25.57	miRanda	-
gga-let-7j	EPHA3	155	-20.99	miRanda	TargetScan
gga-let-7a	TBB6_CHICK	155	-20.1	miRanda	-
gga-miR-133a	CCD61_CHICK	155	-20.93	miRanda	-
gga-miR-16	NKAP	155	-20.64	miRanda	-
gga-miR-133a	gga-mir-1679	155	-23.27	miRanda	-
gga-miR-103	Q68V06_CHICK	155	-22.48	miRanda	MicroCosm
gga-miR-103	TCTE3	155	-23.74	miRanda	-
gga-miR-16	ANKRD27	155	-20.17	miRanda	-
gga-let-7j	CDK19	155	-21.87	miRanda	-
gga-miR-133a	ERH	155	-25.05	miRanda	-
gga-miR-27b	TDRD7_CHICK	155	-21.4	miRanda	-
gga-let-7j	Q5F3S7_CHICK	155	-20.1	miRanda	-
gga-miR-133a	F1NWE5_CHICK	155	-22.96	miRanda	-
gga-let-7a	CHAC2_CHICK	155	-21.68	miRanda	-
gga-let-7a	Q5F3S7_CHICK	155	-20.1	miRanda	-
gga-let-7a	EPHA3	155	-20.99	miRanda	TargetScan
gga-let-7j	CHAC2_CHICK	155	-21.68	miRanda	-
gga-miR-103	SCARNA23	155	-21.75	miRanda	-
gga-miR-181a-5p	SHLB2_CHICK	155	-23.17	miRanda	-
gga-miR-181b	PHF10	155	-24.37	miRanda	-
gga-miR-16	CDC14B	155	-21.26	miRanda	TargetScan
gga-let-7j	TBB6_CHICK	155	-20.1	miRanda	-
gga-let-7a	CDK19	155	-21.87	miRanda	-
gga-miR-181a-5p	NUP188	155	-23.17	miRanda	-
gga-miR-181a-5p	E1BWK1_CHICK	155	-20.58	miRanda	-
gga-miR-103	BLNK_CHICK	155	-21.33	miRanda	-
gga-miR-16	POF1B	154	-20.9	miRanda	MicroCosm
gga-miR-16	FCHSD2	154	-21.08	miRanda	TargetScan
gga-miR-16	NAT9	154	-20.64	miRanda	-
gga-miR-103	XYLT1	154	-22	miRanda	-
gga-miR-16	SLC43A3	154	-21.46	miRanda	-
gga-miR-27b	E1C006_CHICK	154	-20.09	miRanda	-
gga-miR-27b	E1BV56_CHICK	154	-20.58	miRanda	-
gga-miR-101	PDXK	154	-20.96	miRanda	-
gga-miR-103	SDC4_CHICK	154	-20.36	miRanda	-
gga-miR-133a	F1NH08_CHICK	154	-25.57	miRanda	-
gga-let-7j	SLC12A4	154	-21.29	miRanda	-
gga-miR-103	PRPS2_CHICK	154	-21.39	miRanda	-
gga-miR-122	MEAF6	154	-21.31	miRanda	-
gga-miR-181b	F1NHK4_CHICK	154	-21.58	miRanda	-
gga-miR-133a	C9orf91	154	-25.97	miRanda	-
gga-let-7a	IL4	154	-21.71	miRanda	-
gga-miR-27b	E1BZW1_CHICK	154	-20.58	miRanda	-
gga-let-7a	SLC12A4	154	-21.29	miRanda	-
gga-miR-103	DERL3	154	-21.38	miRanda	-
gga-miR-181a-5p	F1P0J0_CHICK	154	-21.22	miRanda	-
gga-let-7j	IL4	154	-21.71	miRanda	-
gga-miR-133a	CAC1B_CHICK	154	-25.97	miRanda	-
gga-miR-133a	F1NH33_CHICK	154	-23.71	miRanda	-
gga-miR-133a	HMGCL	154	-28.64	miRanda	-
gga-miR-122	TMCC3	154	-23.69	miRanda	-
gga-miR-27b	F1NNU3_CHICK	154	-22.24	miRanda	-
gga-miR-27b	C9orf78	154	-21.5	miRanda	-
gga-miR-133a	gga-mir-1757	154	-24.39	miRanda	-
gga-miR-16	P79767_CHICK	154	-23.99	miRanda	-
gga-miR-27b	COL14A1	154	-20.22	miRanda	-
gga-miR-103	OAZ1_CHICK	154	-22.37	miRanda	-
gga-miR-103	O42391_CHICK	154	-21.29	miRanda	-
gga-miR-103	MYL4	154	-21.72	miRanda	-
gga-miR-101	SLC17A9	154	-25.45	miRanda	-
gga-miR-133a	SHROOM3	154	-26.27	miRanda	-
gga-miR-133a	F1NW16_CHICK	153	-24.84	miRanda	-
gga-miR-27b	TFEC	153	-20.88	miRanda	-
gga-miR-27b	FAM117B	153	-20.62	miRanda	-
gga-miR-16	F1NTK8_CHICK	153	-21.32	miRanda	-
gga-miR-27b	DOCK4	153	-20.88	miRanda	-
gga-miR-16	PYROXD2	153	-20.61	miRanda	-
gga-miR-133a	Q5ZIZ5_CHICK	153	-26.73	miRanda	-
gga-let-7a	CPXM2	153	-21.65	miRanda	-
gga-miR-122	NPC2	153	-22.31	miRanda	-
gga-let-7a	EEPD1	153	-20.35	miRanda	-
gga-let-7j	CPXM2	153	-21.65	miRanda	-
gga-miR-27b	SUDS3	153	-20.45	miRanda	-
gga-miR-16	MYO5A_CHICK	153	-23.42	miRanda	-
gga-miR-181b	2013-03-11	153	-20.91	miRanda	-
gga-miR-181b	ZNF622	153	-20.91	miRanda	-
gga-let-7j	EEPD1	153	-20.35	miRanda	-
gga-let-7a	GLL9_CHICK	153	-20.07	miRanda	-
gga-let-7j	GLL9_CHICK	153	-20.07	miRanda	-
gga-miR-122	O12939_CHICK	153	-22.07	miRanda	-
gga-miR-103	C1orf107	153	-20.04	miRanda	-
gga-miR-181a-5p	PLEKHH1	153	-20.32	miRanda	-
gga-miR-103	DIP2A	153	-20.39	miRanda	-
gga-miR-133a	PDE6C	153	-22.89	miRanda	-
gga-miR-16	F1NXP0_CHICK	152	-20.39	miRanda	-
gga-miR-133a	Q98SE8_CHICK	152	-24.42	miRanda	-
gga-miR-103	F1NBX1_CHICK	152	-20.43	miRanda	-
gga-miR-103	F1NA46_CHICK	152	-22	miRanda	-
gga-miR-103	F1NA53_CHICK	152	-20.18	miRanda	-
gga-miR-16	B4GALT2	152	-24.3	miRanda	-
gga-miR-16	LAPTM5	152	-20.7	miRanda	-
gga-miR-122	GLIPR1	152	-20.56	miRanda	-
gga-miR-122	KRR1	152	-20.56	miRanda	-
gga-miR-103	FAM101B	152	-23.15	miRanda	-
gga-miR-103	SLC46A3	152	-20.89	miRanda	MirTarget2
gga-miR-103	RUSC1	152	-20.4	miRanda	-
gga-miR-133a	Q5ZMC1_CHICK	152	-21.2	miRanda	-
gga-miR-103	Q5ZLH5_CHICK	152	-20.96	miRanda	miRNAMap
gga-miR-122	NBL1_CHICK	152	-20.49	miRanda	-
gga-let-7a	CRIM1	152	-22.27	miRanda	-
gga-miR-133a	GDI2	152	-23.25	miRanda	-
gga-miR-122	PLEKHJ1	152	-21.2	miRanda	-
gga-miR-103	F1NXR1_CHICK	152	-22	miRanda	-
gga-let-7j	CRIM1	152	-22.27	miRanda	-
gga-let-7j	SNX4	151	-20.97	miRanda	-
gga-miR-103	PLEKHH1	151	-20.61	miRanda	-
gga-miR-27b	SLC12A3	151	-20.97	miRanda	-
gga-let-7a	SNX4	151	-20.97	miRanda	-
gga-miR-16	MAL	151	-20.54	miRanda	-
gga-miR-27b	CRIM1	151	-21.63	miRanda	-
gga-miR-122	PPIL2	151	-23.93	miRanda	-
gga-miR-103	JPH3	151	-21.57	miRanda	-
gga-miR-16	ATP13A1	151	-22.54	miRanda	-
gga-miR-133a	VAMP1	151	-20.86	miRanda	-
gga-miR-133a	AFF4	151	-22.25	miRanda	-
gga-miR-122	C7orf45	151	-21.05	miRanda	-
gga-miR-103	RSFR_CHICK	151	-21.04	miRanda	MicroCosm
gga-miR-16	E1BQJ8_CHICK	151	-20.54	miRanda	-
gga-miR-16	FABP3	151	-20.59	miRanda	-
gga-miR-27b	PSMC3IP	151	-20.65	miRanda	-
gga-miR-181b	F1NVC5_CHICK	151	-21.62	miRanda	-
gga-miR-181b	PLEKHH1	151	-20.63	miRanda	-
gga-miR-103	CHUK	151	-21.79	miRanda	-
gga-let-7j	Q5F3B6_CHICK	150	-20.62	miRanda	-
gga-miR-181b	DAD1_CHICK	150	-20.59	miRanda	-
gga-miR-103	B9D1	150	-23.14	miRanda	-
gga-miR-16	GIT2	150	-20.62	miRanda	-
gga-miR-181a-5p	NFKBIA	150	-22.2	miRanda	-
gga-miR-103	gga-mir-1798	150	-20.76	miRanda	-
gga-miR-27b	Q5F445_CHICK	150	-21.52	miRanda	MicroCosm
gga-miR-16	RIMBP2	150	-20.15	miRanda	-
gga-miR-16	E1BXM8_CHICK	150	-21.27	miRanda	-
gga-miR-16	RPS29	150	-20.03	miRanda	-
gga-let-7j	ARHGEF10L	150	-20.62	miRanda	-
gga-miR-16	SLC47A1	150	-20.24	miRanda	-
gga-miR-16	IGBP1	150	-20.34	miRanda	-
gga-miR-16	KLHL28	150	-22.71	miRanda	-
gga-miR-181a-5p	CRIM1	150	-21.97	miRanda	-
gga-let-7a	ARHGEF10L	150	-20.62	miRanda	MicroCosm
gga-miR-16	VPS45	150	-20.22	miRanda	-
gga-let-7a	Q5F3B6_CHICK	150	-20.62	miRanda	-
gga-miR-27b	Q7ZZY2_CHICK	150	-21.08	miRanda	-
gga-miR-181b	F1NDA0_CHICK	150	-22.83	miRanda	miRNAMap
gga-miR-16	LOC428834	150	-20.09	miRanda	-
gga-miR-27b	ARID3B	150	-21.52	miRanda	-
gga-miR-103	MLXIP	149	-22.83	miRanda	-
gga-miR-103	AKR1D1	149	-22.49	miRanda	-
gga-miR-16	ZFP92	149	-21.03	miRanda	-
gga-miR-16	POLD3	149	-20.43	miRanda	-
gga-miR-103	SNORA76	149	-21.9	miRanda	-
gga-miR-103	PCNP	149	-20.18	miRanda	-
gga-miR-103	CHAC2_CHICK	149	-22.2	miRanda	-
gga-let-7a	LRRC49	149	-23.62	miRanda	-
gga-miR-181b	CRIM1	149	-20.05	miRanda	TargetScan
gga-miR-103	OC116_CHICK	149	-21.2	miRanda	-
gga-miR-16	CHRDL2	149	-20.43	miRanda	MicroCosm
gga-let-7j	LRRC49	149	-23.62	miRanda	-
gga-miR-133a	ASB1	149	-21.2	miRanda	-
gga-miR-103	CDX1_CHICK	149	-24.49	miRanda	-
gga-miR-122	NAGA	149	-21.25	miRanda	-
gga-miR-16	MAEL	149	-21.03	miRanda	-
gga-miR-122	MOR1A_CHICK	149	-20.35	miRanda	-
gga-miR-133a	TENP	149	-23.79	miRanda	-
gga-miR-27b	F1NQU4_CHICK	149	-21.31	miRanda	-
gga-miR-103	2013-09-15	148	-23.14	miRanda	-
gga-miR-16	TRIM36	148	-20.08	miRanda	TargetScan
gga-miR-103	E1BZ03_CHICK	148	-20.52	miRanda	-
gga-miR-122	SCYL2	148	-21.65	miRanda	-
gga-miR-27b	TNFRSF6B	148	-20.91	miRanda	-
gga-miR-133a	DHX40	148	-21.22	miRanda	-
gga-miR-103	F1NHM4_CHICK	148	-21.63	miRanda	-
gga-miR-103	PLK4	148	-20.6	miRanda	-
gga-miR-133a	TEF_CHICK	148	-24.96	miRanda	-
gga-miR-133a	ENG	148	-20.99	miRanda	-
gga-miR-103	SNORA52	148	-24.59	miRanda	-
gga-miR-103	PTPRM	148	-21.04	miRanda	-
gga-miR-133a	Q5ZLS0_CHICK	148	-23.36	miRanda	-
gga-miR-27b	LCOR	148	-20.81	miRanda	TargetScan
gga-miR-16	ABHD10	148	-21.71	miRanda	-
gga-miR-103	PRKCH	147	-21.25	miRanda	-
gga-let-7a	KLHL6	147	-20.43	miRanda	TargetScan
gga-miR-103	ICK	147	-20.14	miRanda	-
gga-let-7a	Q5ZJ78_CHICK	147	-22.95	miRanda	-
gga-let-7a	AS3MT	147	-22.2	miRanda	-
gga-miR-101	F1NPN3_CHICK	147	-20.02	miRanda	-
gga-miR-133a	F1NT03_CHICK	147	-20.52	miRanda	-
gga-miR-16	ANKZF1	147	-20.41	miRanda	-
gga-miR-16	Q5ZJ78_CHICK	147	-21.24	miRanda	-
gga-miR-133a	SAMSN1	147	-23.47	miRanda	-
gga-miR-27b	DDX52	147	-23.03	miRanda	-
gga-miR-16	GSN	147	-20.25	miRanda	-
gga-let-7j	KLHL6	147	-20.43	miRanda	TargetScan
gga-miR-103	CDK8	147	-20.68	miRanda	MicroCosm
gga-let-7j	AS3MT	147	-22.2	miRanda	-
gga-miR-27b	E1C4J3_CHICK	147	-23.03	miRanda	-
gga-miR-133a	ATP6V1C2	147	-20.52	miRanda	-
gga-let-7j	Q5ZJ78_CHICK	147	-22.95	miRanda	-
gga-miR-16	MFI2	147	-21.21	miRanda	-
gga-miR-16	C2orf42	147	-21.24	miRanda	MicroCosm
gga-miR-133a	LAC_CHICK	147	-21.11	miRanda	-
gga-miR-133a	AHSA1	147	-27.07	miRanda	-
gga-miR-181b	GAS7	147	-21.52	miRanda	TargetScan
gga-miR-181b	ADCK3	147	-20.11	miRanda	-
gga-miR-16	VPREB3	147	-21.72	miRanda	-
gga-miR-16	RGS14	146	-20.56	miRanda	-
gga-miR-133a	GSN	146	-26.41	miRanda	-
gga-miR-133a	SLC47A2	146	-21.17	miRanda	-
gga-miR-103	gga-mir-1790	146	-20.52	miRanda	-
gga-miR-16	RPL22	146	-20.15	miRanda	-
gga-miR-16	RNF207	146	-20.15	miRanda	-
gga-miR-133a	F1P4U1_CHICK	146	-20.1	miRanda	-
gga-miR-16	Q5EES2_CHICK	146	-20.02	miRanda	-
gga-miR-16	Q5ZK41_CHICK	146	-22.24	miRanda	-
gga-miR-122	MYL2	146	-20.87	miRanda	-
gga-miR-16	TRAM1	146	-22.54	miRanda	TargetScan
gga-miR-16	F1P5J5_CHICK	146	-21.15	miRanda	-
gga-miR-16	C2orf82	146	-22.24	miRanda	-
gga-miR-103	PLEK2	146	-21.99	miRanda	-
gga-miR-103	CCNB2_CHICK	146	-20.7	miRanda	-
gga-miR-27b	LIN28	145	-20.61	miRanda	-
gga-miR-122	gga-mir-1688	145	-20.15	miRanda	-
gga-miR-16	SERTAD2	145	-21.26	miRanda	-
gga-miR-101	RBP7	145	-20.18	miRanda	-
gga-let-7a	MBOAT1	145	-20.77	miRanda	-
gga-miR-16	CARD9	145	-21.3	miRanda	-
gga-miR-16	TSC22D2	145	-20.43	miRanda	-
gga-miR-16	F1NN64_CHICK	145	-20.85	miRanda	-
gga-miR-133a	SAP30BP	145	-23.66	miRanda	-
gga-miR-133a	SNAPC1	145	-23.08	miRanda	MicroCosm
gga-let-7j	MBOAT1	145	-20.77	miRanda	-
gga-miR-133a	ENPP1	145	-20.27	miRanda	-
gga-miR-133a	Q5ZJA5_CHICK	145	-22	miRanda	-
gga-miR-133a	HIF1A	145	-23.08	miRanda	TargetSpy
gga-miR-133a	Q90789_CHICK	145	-22.64	miRanda	-
gga-miR-16	Q9PWK1_CHICK	145	-24.88	miRanda	-
gga-miR-16	EIF2A	145	-20.43	miRanda	-
gga-miR-122	E1C784_CHICK	144	-20.08	miRanda	-
gga-miR-133a	PLK1	144	-21.72	miRanda	-
gga-miR-16	Q5F3S7_CHICK	144	-20.43	miRanda	-
gga-miR-103	TES_CHICK	143	-21.85	miRanda	-
gga-miR-103	METTL6	143	-21.82	miRanda	-
gga-miR-133a	SPCS2	143	-22.73	miRanda	-
gga-miR-16	E1AP57_CHICK	142	-20.68	miRanda	-
gga-miR-16	CCDC56	142	-21.17	miRanda	-
gga-miR-133a	AKAP9	142	-21.7	miRanda	MirTarget2
gga-miR-103	CDC2L1	142	-20.29	miRanda	-
gga-miR-133a	CDK6	142	-21.7	miRanda	-
gga-miR-133a	TAB1	142	-21.34	miRanda	-
gga-miR-16	GAS8	142	-20.07	miRanda	-
gga-miR-133a	F1NMG1_CHICK	142	-26.03	miRanda	-
gga-miR-103	RPS25	141	-20.22	miRanda	-
