# Supplementary material for: Comparative Characterization of Cardiac Development Specific microRNAs: Fetal Regulators for Future
Source: PLoS One. 2015 Oct 14;10(10):e0139359. doi: 10.1371/journal.pone.0139359 (PMC4605649; doi:10.1371/journal.pone.0139359)
Supplement: S3 Table — (XLS) [file pone.0139359.s007.xls]

## Sheet: CHL4-Biological Process
ID	Description	GeneRatio	BgRatio	pvalue	p.adjust	qvalue	Count	Values	geneID
GO:0005575	cellular_component	356/356	17047/18105	3.94e-10	4.8e-08	2.61e-08	356	100	TSPAN1/AKAP9/PLXNC1/LPAR6/CDK6/CDK8/RAMP1/TCIRG1/HMG20A/BPNT1/ATP8A1/CDX1/TIMM17A/N4BP2L2/TAB1/FST/IPO8/LEPREL2/AHSA1/ST6GALNAC2/ARID3B/CELF1/GNB5/PLK4/STAG2/PHTF1/FAM114A2/PGRMC1/TSPAN9/SUB1/AP3M2/TOMM34/IMMT/SDS/ADRM1/FSTL1/ADAMTS7/VPS45/CASC4/CHUK/TNFRSF13C/KLHDC3/RBP7/ZNF511/PIK3AP1/CLK1/CPXM2/NTAN1/ZPLD1/AFAP1L1/NCOA7/CPN1/NDUFAF6/CRABP1/CRYAA/CSE1L/NRG4/SLC47A2/WDR16/DPY19L3/MFSD4/MBOAT1/NK…
GO:0044464	cell part	320/356	14755/18105	7.63e-06	0.000157005	8.53e-05	320	89.8876	TSPAN1/AKAP9/PLXNC1/LPAR6/CDK6/CDK8/RAMP1/TCIRG1/HMG20A/BPNT1/ATP8A1/CDX1/TIMM17A/TAB1/FST/IPO8/LEPREL2/AHSA1/ST6GALNAC2/ARID3B/CELF1/GNB5/PLK4/STAG2/PHTF1/PGRMC1/TSPAN9/SUB1/AP3M2/TOMM34/IMMT/SDS/ADRM1/ADAMTS7/VPS45/CHUK/TNFRSF13C/KLHDC3/RBP7/ZNF511/PIK3AP1/CLK1/NTAN1/AFAP1L1/NCOA7/NDUFAF6/CRABP1/CRYAA/CSE1L/NRG4/SLC47A2/WDR16/MBOAT1/NKAIN2/AKAP14/AP1G1/DHX36/DNTT/EIF2D/EGFR/EIF4G1/ENG/EPHA3/EPH…
GO:0005623	cell	320/356	14756/18105	7.72e-06	0.000157005	8.53e-05	320	89.8876	TSPAN1/AKAP9/PLXNC1/LPAR6/CDK6/CDK8/RAMP1/TCIRG1/HMG20A/BPNT1/ATP8A1/CDX1/TIMM17A/TAB1/FST/IPO8/LEPREL2/AHSA1/ST6GALNAC2/ARID3B/CELF1/GNB5/PLK4/STAG2/PHTF1/PGRMC1/TSPAN9/SUB1/AP3M2/TOMM34/IMMT/SDS/ADRM1/ADAMTS7/VPS45/CHUK/TNFRSF13C/KLHDC3/RBP7/ZNF511/PIK3AP1/CLK1/NTAN1/AFAP1L1/NCOA7/NDUFAF6/CRABP1/CRYAA/CSE1L/NRG4/SLC47A2/WDR16/MBOAT1/NKAIN2/AKAP14/AP1G1/DHX36/DNTT/EIF2D/EGFR/EIF4G1/ENG/EPHA3/EPH…
GO:0005622	intracellular	290/356	12603/18105	2.03e-07	1.21e-05	6.59e-06	290	81.4607	TSPAN1/AKAP9/PLXNC1/CDK6/CDK8/TCIRG1/HMG20A/BPNT1/ATP8A1/CDX1/TIMM17A/TAB1/FST/IPO8/LEPREL2/AHSA1/ST6GALNAC2/ARID3B/CELF1/GNB5/PLK4/STAG2/PHTF1/PGRMC1/SUB1/AP3M2/TOMM34/IMMT/SDS/ADRM1/VPS45/CHUK/KLHDC3/RBP7/ZNF511/PIK3AP1/CLK1/NTAN1/AFAP1L1/NCOA7/NDUFAF6/CRABP1/CRYAA/CSE1L/WDR16/MBOAT1/AKAP14/AP1G1/DHX36/DNTT/EIF2D/EGFR/EIF4G1/ENG/EPHA3/EPHA5/ETFA/FAAH/FANCA/FAH/SKA3/TWISTNB/FDXR/FGFR1/ICK/MLXIP/…
GO:0044424	intracellular part	287/356	12461/18105	2.98e-07	1.21e-05	6.59e-06	287	80.618	TSPAN1/AKAP9/CDK6/CDK8/TCIRG1/HMG20A/BPNT1/ATP8A1/CDX1/TIMM17A/TAB1/FST/IPO8/LEPREL2/AHSA1/ST6GALNAC2/ARID3B/CELF1/GNB5/PLK4/STAG2/PHTF1/PGRMC1/SUB1/AP3M2/TOMM34/IMMT/SDS/ADRM1/VPS45/CHUK/KLHDC3/RBP7/ZNF511/PIK3AP1/CLK1/NTAN1/AFAP1L1/NCOA7/NDUFAF6/CRABP1/CRYAA/CSE1L/WDR16/MBOAT1/AKAP14/AP1G1/DHX36/DNTT/EIF2D/EGFR/EIF4G1/ENG/EPHA3/EPHA5/ETFA/FAAH/FANCA/FAH/SKA3/TWISTNB/FDXR/FGFR1/ICK/MLXIP/KIFAP3/…
GO:0043229	intracellular organelle	248/356	10851/18105	7.61e-05	0.00103217	0.000561058	248	69.6629	TSPAN1/AKAP9/CDK6/CDK8/TCIRG1/HMG20A/ATP8A1/CDX1/TIMM17A/TAB1/FST/IPO8/LEPREL2/AHSA1/ST6GALNAC2/ARID3B/CELF1/GNB5/PLK4/STAG2/PHTF1/PGRMC1/SUB1/AP3M2/TOMM34/IMMT/SDS/ADRM1/VPS45/CHUK/KLHDC3/ZNF511/CLK1/NTAN1/AFAP1L1/NCOA7/NDUFAF6/CRYAA/CSE1L/WDR16/MBOAT1/AP1G1/DHX36/DNTT/EGFR/ENG/EPHA3/EPHA5/ETFA/FAAH/FANCA/SKA3/TWISTNB/FDXR/FGFR1/ICK/MLXIP/KIFAP3/FLG/DIP2A/SIN3B/PIP5K1C/ORC3/RUSC1/PITPNB/ALOX5/MG…
GO:0043226	organelle	248/356	10882/18105	9.89e-05	0.0012066	0.000655873	248	69.6629	TSPAN1/AKAP9/CDK6/CDK8/TCIRG1/HMG20A/ATP8A1/CDX1/TIMM17A/TAB1/FST/IPO8/LEPREL2/AHSA1/ST6GALNAC2/ARID3B/CELF1/GNB5/PLK4/STAG2/PHTF1/PGRMC1/SUB1/AP3M2/TOMM34/IMMT/SDS/ADRM1/VPS45/CHUK/KLHDC3/ZNF511/CLK1/NTAN1/AFAP1L1/NCOA7/NDUFAF6/CRYAA/CSE1L/WDR16/MBOAT1/AP1G1/DHX36/DNTT/EGFR/ENG/EPHA3/EPHA5/ETFA/FAAH/FANCA/SKA3/TWISTNB/FDXR/FGFR1/ICK/MLXIP/KIFAP3/FLG/DIP2A/SIN3B/PIP5K1C/ORC3/RUSC1/PITPNB/ALOX5/MG…
GO:0043227	membrane-bounded organelle	232/356	9908/18105	3.41e-05	0.000595165	0.000323515	232	65.1685	TSPAN1/AKAP9/CDK6/CDK8/TCIRG1/HMG20A/ATP8A1/CDX1/TIMM17A/TAB1/FST/IPO8/LEPREL2/AHSA1/ST6GALNAC2/ARID3B/CELF1/GNB5/PLK4/STAG2/PHTF1/PGRMC1/SUB1/AP3M2/TOMM34/IMMT/SDS/ADRM1/VPS45/CHUK/KLHDC3/ZNF511/CLK1/NTAN1/NCOA7/NDUFAF6/CRYAA/CSE1L/WDR16/MBOAT1/AP1G1/DHX36/DNTT/EGFR/ENG/EPHA3/EPHA5/ETFA/FAAH/FANCA/TWISTNB/FDXR/FGFR1/ICK/MLXIP/KIFAP3/FLG/DIP2A/SIN3B/PIP5K1C/ORC3/RUSC1/PITPNB/ALOX5/MGAT4C/SEC31B/M…
GO:0043231	intracellular membrane-bounded organelle	230/356	9874/18105	6.32e-05	0.000964148	0.000524084	230	64.6067	TSPAN1/AKAP9/CDK6/CDK8/TCIRG1/HMG20A/ATP8A1/CDX1/TIMM17A/TAB1/FST/IPO8/LEPREL2/AHSA1/ST6GALNAC2/ARID3B/CELF1/GNB5/PLK4/STAG2/PHTF1/PGRMC1/SUB1/AP3M2/TOMM34/IMMT/SDS/ADRM1/VPS45/CHUK/KLHDC3/ZNF511/CLK1/NTAN1/NCOA7/NDUFAF6/CRYAA/CSE1L/WDR16/MBOAT1/AP1G1/DHX36/DNTT/EGFR/ENG/EPHA3/EPHA5/ETFA/FANCA/TWISTNB/FDXR/FGFR1/ICK/MLXIP/KIFAP3/FLG/DIP2A/SIN3B/PIP5K1C/ORC3/RUSC1/PITPNB/ALOX5/MGAT4C/SEC31B/MAGI3/…
GO:0005737	cytoplasm	229/356	9340/18105	6.47e-07	1.97e-05	1.07e-05	229	64.3258	TSPAN1/AKAP9/CDK6/TCIRG1/BPNT1/ATP8A1/TIMM17A/TAB1/FST/IPO8/LEPREL2/AHSA1/ST6GALNAC2/CELF1/PLK4/STAG2/PGRMC1/AP3M2/TOMM34/IMMT/SDS/ADRM1/VPS45/CHUK/KLHDC3/RBP7/PIK3AP1/CLK1/NTAN1/AFAP1L1/NDUFAF6/CRABP1/CRYAA/CSE1L/WDR16/MBOAT1/AKAP14/AP1G1/DHX36/DNTT/EIF2D/EGFR/EIF4G1/ENG/EPHA3/EPHA5/ETFA/FAAH/FANCA/FAH/SKA3/FDXR/FGFR1/ICK/MLXIP/KIFAP3/FLG/SIN3B/SIK3/PIP5K1C/RUSC1/PITPNB/ALOX5/ATP6V1C2/RICTOR/MGA…
GO:0044444	cytoplasmic part	164/356	6902/18105	0.00120775	0.00866739	0.00471135	164	46.0674	TSPAN1/AKAP9/CDK6/TCIRG1/BPNT1/ATP8A1/TIMM17A/TAB1/LEPREL2/AHSA1/ST6GALNAC2/PLK4/STAG2/PGRMC1/AP3M2/TOMM34/IMMT/SDS/VPS45/CHUK/KLHDC3/PIK3AP1/NDUFAF6/CRABP1/MBOAT1/AP1G1/DHX36/EGFR/EIF4G1/EPHA3/EPHA5/ETFA/FAH/FDXR/FGFR1/ICK/MLXIP/KIFAP3/FLG/PIP5K1C/RUSC1/PITPNB/ALOX5/ATP6V1C2/RICTOR/MGAT4C/SEC31B/GDI2/GHITM/B9D1/AFF4/COQ2/GXYLT1/GRB14/ORMDL2/GSN/BLNK/PKN3/SH3KBP1/HAGH/HIF1A/HIP1/HMGCL/INPP4A/ITPK…
GO:0044422	organelle part	156/356	6441/18105	0.000722581	0.00603483	0.00328036	156	43.8202	TSPAN1/AKAP9/CDK8/TCIRG1/ATP8A1/TIMM17A/TAB1/LEPREL2/ST6GALNAC2/PLK4/STAG2/PGRMC1/SUB1/TOMM34/IMMT/VPS45/KLHDC3/AFAP1L1/NDUFAF6/MBOAT1/AP1G1/EGFR/ETFA/FAAH/FANCA/SKA3/TWISTNB/FDXR/MLXIP/KIFAP3/FLG/SIN3B/ORC3/RUSC1/PITPNB/ALOX5/MGAT4C/SEC31B/INTS1/DIEXF/GHITM/B9D1/AFF4/COQ2/BBS9/GNAI1/GXYLT1/GRB14/ORMDL2/GTF2A1/GTF2H1/SH3KBP1/HAGH/HIF1A/HIP1/HMGCL/B3GNT8/SHISA2/CCDC103/LBR/LIG1/MAP4/MCL1/MGST1/MYL…
GO:0044446	intracellular organelle part	155/356	6332/18105	0.000449331	0.0042168	0.00229213	155	43.5393	TSPAN1/AKAP9/CDK8/TCIRG1/ATP8A1/TIMM17A/TAB1/LEPREL2/ST6GALNAC2/PLK4/STAG2/PGRMC1/SUB1/TOMM34/IMMT/VPS45/KLHDC3/AFAP1L1/NDUFAF6/MBOAT1/AP1G1/EGFR/ETFA/FANCA/SKA3/TWISTNB/FDXR/MLXIP/KIFAP3/FLG/SIN3B/ORC3/RUSC1/PITPNB/ALOX5/MGAT4C/SEC31B/INTS1/DIEXF/GHITM/B9D1/AFF4/COQ2/BBS9/GNAI1/GXYLT1/GRB14/ORMDL2/GTF2A1/GTF2H1/SH3KBP1/HAGH/HIF1A/HIP1/HMGCL/B3GNT8/SHISA2/CCDC103/LBR/LIG1/MAP4/MCL1/MGST1/MYL4/PRD…
GO:0005634	nucleus	144/356	6021/18105	0.00243579	0.0165093	0.00897397	144	40.4494	CDK6/CDK8/HMG20A/CDX1/FST/IPO8/ARID3B/CELF1/GNB5/PLK4/STAG2/PHTF1/PGRMC1/SUB1/ADRM1/CHUK/KLHDC3/ZNF511/CLK1/NTAN1/NCOA7/NDUFAF6/CRYAA/CSE1L/DHX36/DNTT/EGFR/ENG/FANCA/TWISTNB/FGFR1/ICK/MLXIP/KIFAP3/DIP2A/SIN3B/PIP5K1C/ORC3/RUSC1/ALOX5/MAGI3/PYGO1/INTS1/DIEXF/AFF4/TJP3/BBS9/TOX3/GNAI1/C11orf54/ZBTB44/SAP30BP/GTF2A1/GTF2H1/TRA2A/PKN3/TAX1BP3/HIF1A/HIP1/HSF2/LBR/LIG1/LMO7/MBNL1/MCL1/MGST1/PRDX1/SEPSE…
GO:0031090	organelle membrane	72/356	2487/18105	0.000412398	0.00419271	0.00227904	72	20.2247	TSPAN1/TCIRG1/ATP8A1/TIMM17A/TAB1/ST6GALNAC2/PGRMC1/TOMM34/IMMT/VPS45/NDUFAF6/MBOAT1/AP1G1/EGFR/FAAH/FDXR/MLXIP/PITPNB/ALOX5/MGAT4C/SEC31B/INTS1/GHITM/COQ2/BBS9/GXYLT1/GRB14/ORMDL2/SH3KBP1/HIP1/HMGCL/B3GNT8/SHISA2/LBR/MCL1/MGST1/SAR1B/SHISA5/RAB14/ATP5I/PHB/ACP2/CYCS/WDR44/TMEM70/GOLPH3L/NECAP2/CISD1/MAP2K2/ATP10D/JPH3/HHATL/GBA2/RAP2C/BBS2/XYLT1/SLC11A1/VAMP1/SYPL1/MALL/FA2H/MYO19/TMX1/PICALM/ZD…
GO:0005829	cytosol	69/356	2554/18105	0.00339609	0.0218064	0.0118534	69	19.382	AKAP9/CDK6/BPNT1/TAB1/AHSA1/PLK4/STAG2/CHUK/KLHDC3/PIK3AP1/CRABP1/AP1G1/DHX36/EIF4G1/FAH/FGFR1/ICK/KIFAP3/PIP5K1C/ALOX5/ATP6V1C2/RICTOR/GDI2/GRB14/GSN/BLNK/SH3KBP1/HIF1A/INPP4A/ITPK1/TOPAZ1/MYL4/OAZ1/PRDX1/SAR1B/PDE1C/PDE4D/EVL/RAB14/PFKFB2/PIK3C2G/PLK1/CYCS/WDR44/FBLIM1/PRKAA1/PRKCH/PRKDC/MAP2K2/PSPH/AS3MT/RPTOR/RAP2C/RPS25/NDRG4/AKR1D1/ST13/TCEB1/BUB1B/THY1/TJP1/TKT/SPG11/CAMK4/PDXK/EIF2B5/PSTP…
GO:0012505	endomembrane system	46/356	1637/18105	0.00869558	0.0461244	0.0250719	46	12.9213	ATP8A1/ST6GALNAC2/PGRMC1/VPS45/MBOAT1/AP1G1/EGFR/FAAH/PIP5K1C/PITPNB/ALOX5/MGAT4C/SEC31B/INTS1/GXYLT1/GRB14/ORMDL2/HIP1/B3GNT8/SHISA2/LBR/MGST1/SAR1B/SHISA5/RAB14/GOLPH3L/NECAP2/ATP10D/JPH3/HHATL/GBA2/XYLT1/SLC11A1/MALL/FA2H/TMX1/PICALM/ZDHHC16/REPS1/VAMP4/DERL3/LARGE/B4GALT5/ITM2B/SPCS2/SNAP91
GO:0044429	mitochondrial part	26/356	766/18105	0.00501232	0.0305751	0.0166198	26	7.30337	TIMM17A/TOMM34/IMMT/NDUFAF6/ETFA/FDXR/MLXIP/GHITM/COQ2/HAGH/HMGCL/MCL1/MGST1/PRDX1/ATP5I/PHB/CYCS/PDP1/ADPRHL2/TMEM70/CISD1/RAD51/MRPL40/VAMP1/TFAM/MYO19
GO:0031966	mitochondrial membrane	18/356	504/18105	0.0112246	0.048907	0.0265845	18	5.05618	TIMM17A/TOMM34/IMMT/NDUFAF6/FDXR/MLXIP/GHITM/COQ2/HMGCL/MCL1/MGST1/ATP5I/PHB/CYCS/TMEM70/CISD1/VAMP1/MYO19
GO:0030659	cytoplasmic vesicle membrane	15/356	394/18105	0.0116271	0.0489139	0.0265882	15	4.21348	TCIRG1/ATP8A1/AP1G1/EGFR/SEC31B/SH3KBP1/HIP1/SAR1B/RAB14/NECAP2/SLC11A1/VAMP1/SYPL1/PICALM/ITM2B
GO:0030135	coated vesicle	11/356	248/18105	0.0102633	0.048907	0.0265845	11	3.08989	AP1G1/EGFR/SEC31B/HIP1/SAR1B/RAB14/NECAP2/VAMP1/SYPL1/MALL/PICALM
GO:0005912	adherens junction	10/356	199/18105	0.00615092	0.0357339	0.019424	10	2.80899	PIP5K1C/TES/SH3KBP1/EVL/FBLIM1/MAP2K2/SHROOM3/PTPRM/SDC4/TJP1
GO:0070161	anchoring junction	10/356	217/18105	0.0109722	0.048907	0.0265845	10	2.80899	PIP5K1C/TES/SH3KBP1/EVL/FBLIM1/MAP2K2/SHROOM3/PTPRM/SDC4/TJP1
GO:0030662	coated vesicle membrane	8/356	147/18105	0.00867226	0.0461244	0.0250719	8	2.24719	AP1G1/EGFR/SEC31B/HIP1/SAR1B/NECAP2/VAMP1/PICALM
GO:0019867	outer membrane	8/356	152/18105	0.0104929	0.048907	0.0265845	8	2.24719	TOMM34/MLXIP/MCL1/MGST1/CISD1/SLC11A1/VAMP1/MYO19
GO:0030117	membrane coat	7/356	77/18105	0.000791453	0.00603483	0.00328036	7	1.96629	AP3M2/AP1G1/EGFR/SEC31B/NECAP2/PICALM/SNAP91
GO:0048475	coated membrane	7/356	77/18105	0.000791453	0.00603483	0.00328036	7	1.96629	AP3M2/AP1G1/EGFR/SEC31B/NECAP2/PICALM/SNAP91
GO:0005741	mitochondrial outer membrane	7/356	123/18105	0.0108969	0.048907	0.0265845	7	1.96629	TOMM34/MLXIP/MCL1/MGST1/CISD1/VAMP1/MYO19
GO:0030118	clathrin coat	6/356	43/18105	0.000182774	0.00202713	0.00110189	6	1.68539	AP3M2/AP1G1/EGFR/NECAP2/PICALM/SNAP91
