# Supplementary material for: Comparative Characterization of Cardiac Development Specific microRNAs: Fetal Regulators for Future
Source: PLoS One. 2015 Oct 14;10(10):e0139359. doi: 10.1371/journal.pone.0139359 (PMC4605649; doi:10.1371/journal.pone.0139359)
Supplement: S5 Table — (XLS) [file pone.0139359.s009.xls]

## Sheet: CHL4-Molecular Function 
ID	Description	GeneRatio	BgRatio	pvalue	p.adjust	qvalue	Count	Values	geneID
GO:0003674	molecular_function	330/330	15343/18105	1.09e-24	1.2e-22	7.38e-23	330	100	AKAP9/PLXNC1/LPAR6/RBM7/CDK6/CDK8/RAMP1/TCIRG1/HMG20A/BPNT1/ATP8A1/CDX1/TIMM17A/N4BP2L2/TAB1/FST/IPO8/LEPREL2/AHSA1/ST6GALNAC2/ARID3B/CELF1/GNB5/PLK4/STAG2/PHTF1/FAM114A2/PGRMC1/SUB1/TOMM34/IMMT/SDS/ADRM1/FSTL1/ADAMTS7/VPS45/LARP4/CHUK/KLHDC3/RBP7/ZNF511/PIK3AP1/CLK1/CPXM2/NTAN1/PPP1R21/METTL6/AFAP1L1/NCOA7/CPN1/NDUFAF6/CRABP1/CRYAA/CSE1L/NRG4/B3GNTL1/SLC47A2/WDR16/DPY19L3/MBOAT1/AKAP14/AP1G1/C9o…
GO:0005488	binding	270/330	11957/18105	1.02e-10	5.59e-09	3.42e-09	270	81.8182	AKAP9/PLXNC1/RBM7/CDK6/CDK8/RAMP1/HMG20A/BPNT1/ATP8A1/CDX1/N4BP2L2/TAB1/FST/IPO8/LEPREL2/AHSA1/ARID3B/CELF1/PLK4/STAG2/PHTF1/FAM114A2/PGRMC1/SUB1/TOMM34/IMMT/SDS/ADRM1/FSTL1/ADAMTS7/LARP4/CHUK/KLHDC3/RBP7/ZNF511/PIK3AP1/CLK1/CPXM2/PPP1R21/AFAP1L1/NCOA7/CPN1/CRABP1/CRYAA/CSE1L/NRG4/WDR16/AKAP14/AP1G1/C9orf96/DHX36/DNTT/EIF2D/EGFR/EIF4G1/ENG/EPHA3/EPHA5/ETFA/FANCA/FAH/FBN1/SKA3/BEND7/FDXR/FGFR1/CPE…
GO:0005515	protein binding	190/330	7535/18105	2.84e-09	1.04e-07	6.37e-08	190	57.5758	AKAP9/PLXNC1/CDK6/CDK8/RAMP1/HMG20A/ATP8A1/N4BP2L2/TAB1/FST/IPO8/AHSA1/CELF1/PLK4/STAG2/PGRMC1/SUB1/TOMM34/IMMT/SDS/ADRM1/CHUK/KLHDC3/PIK3AP1/PPP1R21/NCOA7/CRYAA/CSE1L/NRG4/WDR16/AKAP14/AP1G1/DHX36/EGFR/EIF4G1/ENG/EPHA3/FANCA/FBN1/SKA3/BEND7/FDXR/FGFR1/ICK/MLXIP/KIFAP3/DIP2A/ICOSLG/SIN3B/SIK3/ORC3/RUSC1/ALOX5/RICTOR/MAGI3/PYGO1/GDI2/GHITM/AFF4/TJP3/BBS9/TOX3/GNAI1/GNB3/GRB14/C11orf54/SAP30BP/GSN/…
GO:0003824	catalytic activity	135/330	5339/18105	5.29e-06	6.47e-05	3.96e-05	135	40.9091	CDK6/CDK8/BPNT1/ATP8A1/TAB1/LEPREL2/ST6GALNAC2/GNB5/PLK4/SDS/ADAMTS7/CHUK/CLK1/CPXM2/NTAN1/METTL6/CPN1/NDUFAF6/B3GNTL1/DPY19L3/MBOAT1/C9orf96/DHX36/DNTT/EGFR/ENG/EPHA3/EPHA5/ETFA/FAAH/FAH/TWISTNB/FDXR/FGFR1/ICK/CDK19/DIP2A/SIK3/PIP5K1C/ALOX5/ATP6V1C2/MGAT4C/ZDHHC5/MAGI3/COQ2/GNAI1/GNB3/GXYLT1/C11orf54/GTF2H1/PKN3/HAGH/HMGCL/INPP4A/ITPK1/B3GNT8/LBR/LIG1/LMO7/PPAPDC2/LTBP1/MARK1/MGST1/DDR2/PRDX1/SE…
GO:0097159	organic cyclic compound binding	117/330	5299/18105	0.00827693	0.0313952	0.0192277	117	35.4545	RBM7/CDK6/CDK8/HMG20A/ATP8A1/CDX1/ARID3B/CELF1/PLK4/PHTF1/FAM114A2/PGRMC1/SUB1/LARP4/CHUK/ZNF511/CLK1/C9orf96/DHX36/DNTT/EIF2D/EGFR/EIF4G1/EPHA3/EPHA5/ETFA/FDXR/FGFR1/CPEB3/ICK/MLXIP/CDK19/SIK3/PIP5K1C/ORC3/MAGI3/TOX3/RRP7A/GNAI1/ZBTB44/GTF2A1/TRA2A/PKN3/HIF1A/HSF2/ITPK1/LBR/LIG1/MARK1/MBNL1/DDR2/PRDX1/THAP4/SEPSECS/SBDS/SAR1B/PDE4D/PDE6C/RAB14/NOP58/ENPP1/PFKFB2/PHB/PIK3C2G/PLK1/CYCS/POLR2I/DGCR…
GO:1901363	heterocyclic compound binding	116/330	5226/18105	0.00725504	0.0295576	0.0181022	116	35.1515	RBM7/CDK6/CDK8/HMG20A/ATP8A1/CDX1/ARID3B/CELF1/PLK4/PHTF1/FAM114A2/PGRMC1/SUB1/LARP4/CHUK/ZNF511/CLK1/C9orf96/DHX36/DNTT/EIF2D/EGFR/EIF4G1/EPHA3/EPHA5/ETFA/FDXR/FGFR1/CPEB3/ICK/MLXIP/CDK19/SIK3/PIP5K1C/ORC3/MAGI3/TOX3/RRP7A/GNAI1/ZBTB44/GTF2A1/TRA2A/PKN3/HIF1A/HSF2/ITPK1/LBR/LIG1/MARK1/MBNL1/DDR2/PRDX1/THAP4/SEPSECS/SBDS/SAR1B/PDE4D/PDE6C/RAB14/NOP58/ENPP1/PFKFB2/PHB/PIK3C2G/PLK1/CYCS/POLR2I/DGCR…
GO:0043168	anion binding	73/330	2717/18105	0.000331638	0.00243201	0.00148946	73	22.1212	CDK6/CDK8/ATP8A1/FST/LEPREL2/PLK4/SDS/FSTL1/CHUK/CLK1/AFAP1L1/CRABP1/C9orf96/DHX36/EGFR/EPHA3/EPHA5/ETFA/FDXR/FGFR1/ICK/CDK19/SIK3/PIP5K1C/MAGI3/PLEK2/GNAI1/GRB14/PKN3/HIP1/HMGCL/ITPK1/LIG1/MARK1/MGST1/DDR2/SEPSECS/SAR1B/PLEKHO1/PDE4D/PDE6C/RAB14/ENPP1/PFKFB2/PIK3C2G/PLK1/PLEKHJ1/MTPAP/PRKAA1/PRKCH/PRKDC/MAP2K2/PRPS2/DHX33/ATP10D/SNX14/PLEKHH1/RAP2C/RAD51/ST13/BUB1B/THY1/DHX40/OGFOD2/MYO19/CAMK4/…
GO:0016740	transferase activity	65/330	1745/18105	1.7e-08	3.54e-07	2.17e-07	65	19.697	CDK6/CDK8/ST6GALNAC2/PLK4/CHUK/CLK1/METTL6/NDUFAF6/B3GNTL1/DPY19L3/MBOAT1/C9orf96/DNTT/EGFR/ENG/EPHA3/EPHA5/TWISTNB/FGFR1/ICK/CDK19/SIK3/PIP5K1C/MGAT4C/ZDHHC5/MAGI3/COQ2/GXYLT1/GTF2H1/PKN3/ITPK1/B3GNT8/LTBP1/MARK1/MGST1/DDR2/SEPSECS/CRIM1/PDGFRL/PFKFB2/PIK3C2G/PLK1/SETD4/POLR2I/MTPAP/PRKAA1/PRKCH/PRKDC/MAP2K2/PRPS2/AS3MT/XYLT1/BUB1B/TKT/FASTKD1/WDR82/SETD7/CAMK4/TRRAP/ZDHHC16/PDXK/LARGE/B4GALT5/M…
GO:0036094	small molecule binding	62/330	2447/18105	0.0041437	0.0182323	0.0111662	62	18.7879	RBM7/CDK6/CDK8/ATP8A1/LEPREL2/CELF1/PLK4/FAM114A2/CHUK/RBP7/CLK1/CRABP1/C9orf96/DHX36/EGFR/EPHA3/EPHA5/ETFA/FDXR/FGFR1/CPEB3/ICK/CDK19/SIK3/PIP5K1C/MAGI3/RRP7A/GNAI1/TRA2A/PKN3/ITPK1/LIG1/MARK1/DDR2/SAR1B/PDE4D/PDE6C/RAB14/ENPP1/PFKFB2/PIK3C2G/PLK1/MTPAP/PRKAA1/PRKCH/PRKDC/MAP2K2/PRPS2/DHX33/ATP10D/RAP2C/RAD51/ST13/BUB1B/DHX40/OGFOD2/MYO19/CAMK4/RBP5/PDXK/ITM2B/CDK11B
GO:0000166	nucleotide binding	57/330	2301/18105	0.00952461	0.0330217	0.0202238	57	17.2727	RBM7/CDK6/CDK8/ATP8A1/CELF1/PLK4/FAM114A2/CHUK/CLK1/C9orf96/DHX36/EGFR/EPHA3/EPHA5/ETFA/FDXR/FGFR1/CPEB3/ICK/CDK19/SIK3/PIP5K1C/MAGI3/RRP7A/GNAI1/TRA2A/PKN3/ITPK1/LIG1/MARK1/DDR2/SAR1B/PDE4D/PDE6C/RAB14/ENPP1/PFKFB2/PIK3C2G/PLK1/MTPAP/PRKAA1/PRKCH/PRKDC/MAP2K2/PRPS2/DHX33/ATP10D/RAP2C/RAD51/ST13/BUB1B/DHX40/MYO19/CAMK4/PDXK/ITM2B/CDK11B
GO:1901265	nucleoside phosphate binding	57/330	2302/18105	0.00960632	0.0330217	0.0202238	57	17.2727	RBM7/CDK6/CDK8/ATP8A1/CELF1/PLK4/FAM114A2/CHUK/CLK1/C9orf96/DHX36/EGFR/EPHA3/EPHA5/ETFA/FDXR/FGFR1/CPEB3/ICK/CDK19/SIK3/PIP5K1C/MAGI3/RRP7A/GNAI1/TRA2A/PKN3/ITPK1/LIG1/MARK1/DDR2/SAR1B/PDE4D/PDE6C/RAB14/ENPP1/PFKFB2/PIK3C2G/PLK1/MTPAP/PRKAA1/PRKCH/PRKDC/MAP2K2/PRPS2/DHX33/ATP10D/RAP2C/RAD51/ST13/BUB1B/DHX40/MYO19/CAMK4/PDXK/ITM2B/CDK11B
GO:0017076	purine nucleotide binding	50/330	1857/18105	0.00319948	0.0167592	0.010264	50	15.1515	CDK6/CDK8/ATP8A1/PLK4/FAM114A2/CHUK/CLK1/C9orf96/DHX36/EGFR/EPHA3/EPHA5/FGFR1/ICK/CDK19/SIK3/PIP5K1C/MAGI3/GNAI1/PKN3/ITPK1/LIG1/MARK1/DDR2/SAR1B/PDE4D/PDE6C/RAB14/ENPP1/PFKFB2/PIK3C2G/PLK1/MTPAP/PRKAA1/PRKCH/PRKDC/MAP2K2/PRPS2/DHX33/ATP10D/RAP2C/RAD51/ST13/BUB1B/DHX40/MYO19/CAMK4/PDXK/ITM2B/CDK11B
GO:0032555	purine ribonucleotide binding	48/330	1839/18105	0.00693946	0.0293593	0.0179808	48	14.5455	CDK6/CDK8/ATP8A1/PLK4/CHUK/CLK1/C9orf96/DHX36/EGFR/EPHA3/EPHA5/FGFR1/ICK/CDK19/SIK3/PIP5K1C/MAGI3/GNAI1/PKN3/ITPK1/LIG1/MARK1/DDR2/SAR1B/PDE4D/PDE6C/RAB14/ENPP1/PFKFB2/PIK3C2G/PLK1/MTPAP/PRKAA1/PRKCH/PRKDC/MAP2K2/PRPS2/DHX33/ATP10D/RAP2C/RAD51/BUB1B/DHX40/MYO19/CAMK4/PDXK/ITM2B/CDK11B
GO:0032553	ribonucleotide binding	48/330	1854/18105	0.00803691	0.0313952	0.0192277	48	14.5455	CDK6/CDK8/ATP8A1/PLK4/CHUK/CLK1/C9orf96/DHX36/EGFR/EPHA3/EPHA5/FGFR1/ICK/CDK19/SIK3/PIP5K1C/MAGI3/GNAI1/PKN3/ITPK1/LIG1/MARK1/DDR2/SAR1B/PDE4D/PDE6C/RAB14/ENPP1/PFKFB2/PIK3C2G/PLK1/MTPAP/PRKAA1/PRKCH/PRKDC/MAP2K2/PRPS2/DHX33/ATP10D/RAP2C/RAD51/BUB1B/DHX40/MYO19/CAMK4/PDXK/ITM2B/CDK11B
GO:0035639	purine ribonucleoside triphosphate binding	46/330	1801/18105	0.0118846	0.0396154	0.024262	46	13.9394	CDK6/CDK8/ATP8A1/PLK4/CHUK/CLK1/C9orf96/DHX36/EGFR/EPHA3/EPHA5/FGFR1/ICK/CDK19/SIK3/PIP5K1C/MAGI3/GNAI1/PKN3/ITPK1/LIG1/MARK1/DDR2/SAR1B/RAB14/ENPP1/PFKFB2/PIK3C2G/PLK1/MTPAP/PRKAA1/PRKCH/PRKDC/MAP2K2/PRPS2/DHX33/ATP10D/RAP2C/RAD51/BUB1B/DHX40/MYO19/CAMK4/PDXK/ITM2B/CDK11B
GO:0032550	purine ribonucleoside binding	46/330	1810/18105	0.0129157	0.0398295	0.0243932	46	13.9394	CDK6/CDK8/ATP8A1/PLK4/CHUK/CLK1/C9orf96/DHX36/EGFR/EPHA3/EPHA5/FGFR1/ICK/CDK19/SIK3/PIP5K1C/MAGI3/GNAI1/PKN3/ITPK1/LIG1/MARK1/DDR2/SAR1B/RAB14/ENPP1/PFKFB2/PIK3C2G/PLK1/MTPAP/PRKAA1/PRKCH/PRKDC/MAP2K2/PRPS2/DHX33/ATP10D/RAP2C/RAD51/BUB1B/DHX40/MYO19/CAMK4/PDXK/ITM2B/CDK11B
GO:0001883	purine nucleoside binding	46/330	1813/18105	0.0132755	0.0398295	0.0243932	46	13.9394	CDK6/CDK8/ATP8A1/PLK4/CHUK/CLK1/C9orf96/DHX36/EGFR/EPHA3/EPHA5/FGFR1/ICK/CDK19/SIK3/PIP5K1C/MAGI3/GNAI1/PKN3/ITPK1/LIG1/MARK1/DDR2/SAR1B/RAB14/ENPP1/PFKFB2/PIK3C2G/PLK1/MTPAP/PRKAA1/PRKCH/PRKDC/MAP2K2/PRPS2/DHX33/ATP10D/RAP2C/RAD51/BUB1B/DHX40/MYO19/CAMK4/PDXK/ITM2B/CDK11B
GO:0032549	ribonucleoside binding	46/330	1814/18105	0.0133972	0.0398295	0.0243932	46	13.9394	CDK6/CDK8/ATP8A1/PLK4/CHUK/CLK1/C9orf96/DHX36/EGFR/EPHA3/EPHA5/FGFR1/ICK/CDK19/SIK3/PIP5K1C/MAGI3/GNAI1/PKN3/ITPK1/LIG1/MARK1/DDR2/SAR1B/RAB14/ENPP1/PFKFB2/PIK3C2G/PLK1/MTPAP/PRKAA1/PRKCH/PRKDC/MAP2K2/PRPS2/DHX33/ATP10D/RAP2C/RAD51/BUB1B/DHX40/MYO19/CAMK4/PDXK/ITM2B/CDK11B
GO:0001882	nucleoside binding	46/330	1824/18105	0.014666	0.0424542	0.0260007	46	13.9394	CDK6/CDK8/ATP8A1/PLK4/CHUK/CLK1/C9orf96/DHX36/EGFR/EPHA3/EPHA5/FGFR1/ICK/CDK19/SIK3/PIP5K1C/MAGI3/GNAI1/PKN3/ITPK1/LIG1/MARK1/DDR2/SAR1B/RAB14/ENPP1/PFKFB2/PIK3C2G/PLK1/MTPAP/PRKAA1/PRKCH/PRKDC/MAP2K2/PRPS2/DHX33/ATP10D/RAP2C/RAD51/BUB1B/DHX40/MYO19/CAMK4/PDXK/ITM2B/CDK11B
GO:0030554	adenyl nucleotide binding	44/330	1514/18105	0.00137383	0.00944511	0.00578457	44	13.3333	CDK6/CDK8/ATP8A1/PLK4/CHUK/CLK1/C9orf96/DHX36/EGFR/EPHA3/EPHA5/FGFR1/ICK/CDK19/SIK3/PIP5K1C/MAGI3/PKN3/ITPK1/LIG1/MARK1/DDR2/PDE4D/ENPP1/PFKFB2/PIK3C2G/PLK1/MTPAP/PRKAA1/PRKCH/PRKDC/MAP2K2/PRPS2/DHX33/ATP10D/RAD51/ST13/BUB1B/DHX40/MYO19/CAMK4/PDXK/ITM2B/CDK11B
GO:0016772	transferase activity, transferring phosphorus-containing groups	43/330	890/18105	5.22e-09	1.44e-07	8.79e-08	43	13.0303	CDK6/CDK8/PLK4/CHUK/CLK1/C9orf96/DNTT/EGFR/ENG/EPHA3/EPHA5/TWISTNB/FGFR1/ICK/CDK19/SIK3/PIP5K1C/MAGI3/GTF2H1/PKN3/ITPK1/LTBP1/MARK1/DDR2/CRIM1/PDGFRL/PFKFB2/PIK3C2G/PLK1/POLR2I/MTPAP/PRKAA1/PRKCH/PRKDC/MAP2K2/PRPS2/BUB1B/FASTKD1/CAMK4/TRRAP/PDXK/MED21/CDK11B
GO:0032559	adenyl ribonucleotide binding	43/330	1498/18105	0.0019752	0.0120707	0.00739256	43	13.0303	CDK6/CDK8/ATP8A1/PLK4/CHUK/CLK1/C9orf96/DHX36/EGFR/EPHA3/EPHA5/FGFR1/ICK/CDK19/SIK3/PIP5K1C/MAGI3/PKN3/ITPK1/LIG1/MARK1/DDR2/PDE4D/ENPP1/PFKFB2/PIK3C2G/PLK1/MTPAP/PRKAA1/PRKCH/PRKDC/MAP2K2/PRPS2/DHX33/ATP10D/RAD51/BUB1B/DHX40/MYO19/CAMK4/PDXK/ITM2B/CDK11B
GO:0005524	ATP binding	42/330	1466/18105	0.00231217	0.0127169	0.00778835	42	12.7273	CDK6/CDK8/ATP8A1/PLK4/CHUK/CLK1/C9orf96/DHX36/EGFR/EPHA3/EPHA5/FGFR1/ICK/CDK19/SIK3/PIP5K1C/MAGI3/PKN3/ITPK1/LIG1/MARK1/DDR2/ENPP1/PFKFB2/PIK3C2G/PLK1/MTPAP/PRKAA1/PRKCH/PRKDC/MAP2K2/PRPS2/DHX33/ATP10D/RAD51/BUB1B/DHX40/MYO19/CAMK4/PDXK/ITM2B/CDK11B
GO:0016301	kinase activity	37/330	753/18105	4.39e-08	6.9e-07	4.23e-07	37	11.2121	CDK6/CDK8/PLK4/CHUK/CLK1/C9orf96/EGFR/ENG/EPHA3/EPHA5/FGFR1/ICK/CDK19/SIK3/PIP5K1C/MAGI3/GTF2H1/PKN3/ITPK1/LTBP1/MARK1/DDR2/CRIM1/PDGFRL/PFKFB2/PIK3C2G/PLK1/PRKAA1/PRKCH/PRKDC/MAP2K2/PRPS2/BUB1B/FASTKD1/CAMK4/PDXK/CDK11B
GO:0016773	phosphotransferase activity, alcohol group as acceptor	36/330	697/18105	1.93e-08	3.54e-07	2.17e-07	36	10.9091	CDK6/CDK8/PLK4/CHUK/CLK1/C9orf96/EGFR/ENG/EPHA3/EPHA5/FGFR1/ICK/CDK19/SIK3/PIP5K1C/GTF2H1/PKN3/ITPK1/LTBP1/MARK1/DDR2/CRIM1/PDGFRL/PFKFB2/PIK3C2G/PLK1/PRKAA1/PRKCH/PRKDC/MAP2K2/BUB1B/FASTKD1/CAMK4/TRRAP/PDXK/CDK11B
GO:0004672	protein kinase activity	30/330	582/18105	3.3e-07	4.54e-06	2.78e-06	30	9.09091	CDK6/CDK8/PLK4/CHUK/CLK1/C9orf96/EGFR/ENG/EPHA3/EPHA5/FGFR1/ICK/CDK19/SIK3/GTF2H1/PKN3/LTBP1/MARK1/DDR2/CRIM1/PDGFRL/PLK1/PRKAA1/PRKCH/PRKDC/MAP2K2/BUB1B/FASTKD1/CAMK4/CDK11B
GO:0046983	protein dimerization activity	29/330	938/18105	0.00393396	0.0180307	0.0110427	29	8.78788	HMG20A/SDS/CHUK/EGFR/ENG/FGFR1/MLXIP/TOX3/GTF2A1/HIF1A/HMGCL/HSF2/CCDC103/MCL1/MGST1/PRDX1/ENPP1/MTPAP/KLHL7/PRPS2/ARNTL2/PSPH/SLC11A1/TEF/TERF1/TKT/PDXK/RUNX1T1/CEP57
GO:0042802	identical protein binding	28/330	888/18105	0.00350142	0.0175071	0.010722	28	8.48485	SDS/CHUK/PIK3AP1/CRYAA/EGFR/ENG/FGFR1/TOX3/HMGCL/HSF2/CCDC103/MGST1/PRDX1/ENPP1/MTPAP/KLHL7/PRPS2/PSPH/RAD51/RB1/SLC11A1/ST13/TEF/TERF1/TKT/PDXK/RUNX1T1/CEP57
GO:0004674	protein serine/threonine kinase activity	22/330	433/18105	1.61e-05	0.000164048	0.00010047	22	6.66667	CDK6/CDK8/PLK4/CHUK/CLK1/EGFR/ENG/ICK/CDK19/SIK3/GTF2H1/PKN3/LTBP1/MARK1/PLK1/PRKAA1/PRKCH/PRKDC/MAP2K2/BUB1B/CAMK4/CDK11B
GO:0042803	protein homodimerization activity	21/330	567/18105	0.00176258	0.0114049	0.00698484	21	6.36364	SDS/ENG/FGFR1/TOX3/HMGCL/HSF2/CCDC103/MGST1/PRDX1/ENPP1/MTPAP/KLHL7/PRPS2/PSPH/SLC11A1/TEF/TERF1/TKT/PDXK/RUNX1T1/CEP57
GO:0042578	phosphoric ester hydrolase activity	15/330	353/18105	0.00218118	0.0126279	0.00773384	15	4.54545	BPNT1/INPP4A/ITPK1/PDE1C/PDE4D/PDE6C/ENPP1/PFKFB2/ACP2/CYCS/PDP1/TDP1/PSPH/PTPRM/MINPP1
GO:0000287	magnesium ion binding	12/330	182/18105	0.000131982	0.00120983	0.000740949	12	3.63636	BPNT1/ATP8A1/ICK/SIK3/HMGCL/ITPK1/MARK1/MTPAP/PRPS2/ATP10D/PSPH/PDXK
GO:0004713	protein tyrosine kinase activity	10/330	144/18105	0.000313873	0.00243201	0.00148946	10	3.0303	PLK4/CLK1/EGFR/EPHA3/EPHA5/FGFR1/DDR2/CRIM1/PDGFRL/MAP2K2
GO:0019199	transmembrane receptor protein kinase activity	9/330	81/18105	1.64e-05	0.000164048	0.00010047	9	2.72727	EGFR/ENG/EPHA3/EPHA5/FGFR1/LTBP1/DDR2/CRIM1/PDGFRL
GO:0035091	phosphatidylinositol binding	8/330	160/18105	0.00915636	0.0330217	0.0202238	8	2.42424	HIP1/MARK1/PIK3C2G/SNX14/THY1/PICALM/SNX4/SNAP91
GO:0004714	transmembrane receptor protein tyrosine kinase activity	7/330	64/18105	0.000159842	0.00135251	0.000828331	7	2.12121	EGFR/EPHA3/EPHA5/FGFR1/DDR2/CRIM1/PDGFRL
GO:0008565	protein transporter activity	6/330	82/18105	0.00384174	0.0180307	0.0110427	6	1.81818	RAMP1/TIMM17A/CSE1L/AP1G1/MCL1/TSNAX
GO:0019838	growth factor binding	6/330	106/18105	0.0130512	0.0398295	0.0243932	6	1.81818	ENG/FGFR1/IL2RG/LTBP1/CRIM1/CEP57
