# Supplementary material for: Comparative Characterization of Cardiac Development Specific microRNAs: Fetal Regulators for Future
Source: PLoS One. 2015 Oct 14;10(10):e0139359. doi: 10.1371/journal.pone.0139359 (PMC4605649; doi:10.1371/journal.pone.0139359)
Supplement: S6 Table — (XLSX) [file pone.0139359.s010.xlsx]

## Sheet: previous studies
A. Transcription Factors
Sr. No.	Targets	Functions in heart	References
1	GATA4	GATA4 is a critical transcription factor for proper mammalian cardiac development and essential for survival of the embryo. It functions as a transcriptional regulator for many cardiac genes, and also regulates hypertrophic growth of the heart.	Zhou P. et al., Curr Top Dev Biol. (2012) 100, 143-69.
2	MEF2 FAMILY: MEF2A, MEF2B, MEF2C, MEF2D	Mef2 Family members are transcriptional regulators of the myogenic programs with crucial roles in development of skeletal, cardiac and smooth muscle cells.	Guo Y. et al., PLoS One. (2014) 9(1), 1-13.
3	NKx2.5	This gene encodes a homeobox-containing transcription factor functional in heart formation and development.	Akazawa H et al, Pharmacol Ther. (2005) 107(2), 252-68.
4	HAND1, HAND2	The related basic Helix-Loop-Helix (bHLH) transcription factors Hand1 and Hand2 as critical for heart development across evolution.	Vincentz JW. et al, Res A Clin Mol Teratol. (2011) 91(6), 485-94.
5	YY1	YY1 can activate or repress transcription of various genes. In cardiac myocytes in culture YY1 has been shown to regulate expression of several genes involved in myocyte pathology.	Stauffer BL. et al, Biochem Biophys Res Commun. (2015) 462(2), 131-137.
6	MITF	MITF mRNA has been found to be present in relatively high levels in the heart. Heart specific isoform of MITF is expressed in cardiomyocytes and can be induced by beta-adrenergic stimulation.	Tshori S. et al, J Clin Invest. (2006) 116(10), 2673-2681.
7	NFƘB	NF-κB is cardioprotective during acute hypoxia and reperfusion injury. However, prolonged activation of NF-κB appears to be detrimental and promotes heart failure by eliciting signals that trigger chronic inflammation through enhanced elaboration of cytokines including tumor necrosis factor α, interleukin-1, and interleukin-6, leading to endoplasmic reticulum stress responses and cell death.	Yu XJ. et al,Toxicol Appl Pharmacol. (2015) 284(3):315-22.
8	GATA6	The highly related transcription factor GATA-6 is expressed in the adult heart. It is also found to regulate fetal cardiac gene progarm dutring hypertrophy.	van Berlo JH. et al, Circ Res. (2010) 107(8):1032-1040.
9	FOXO FMILY: FOXO1, FOXO3, FOXO4	The Forkhead family of transcription factors mediates cardiac development and have involvment in the modulation of cardiovascular diseases.	Ronnebaum SM. et al, Annu Rev Physiol.(2010) 72, 81-94.
B. Common targets among all the Libraries
Sr. No.	Targets	Functions in heart	References
1	ACTC1	A Novel Alpha Cardiac Actin (ACTC1) Mutation Mapping to a Domain in Close Contact with Myosin Heavy Chain Leads to a Variety of Congenital Heart Defects.	Augière C. et al, PLoS One. (2015) 10(6), 1-13.
2	B4GALT5	Cell surface beta-1,4-galactosyltransferase expression is critical for epithelial-mesenchymal cell transformation in the embryonic heart.	Costa Ade F. et al, Dev Biol. (1999) 208(2), 530-45.
3	CTNS	Cardiac troponins (cTns) are structural proteins, unique to the heart.	Francesca A. et al BMC Genom. (2010) 11, 497-510
4	GNAI1	Guanine nucleotide binding protein have role in Gap junction modulation and implications for heart function.	Stefan K. et al, Front Physiol. (2014) 5, 82-92.
5	GSN	Gelsolin (GSN) induces cardiomyocyte hypertrophy and BNP expression via p38 signaling and GATA-4 transcriptional factor activation.	Hu WS. Et al, Mol Cell Biochem. (2014) 390(1-2), 263-270.
6	TAB1	Targeted disruption of the Tab1 gene causes embryonic lethality and defects in cardiovascular and lung morphogenesis.	Komatsu Y. et al, Mech Dev. (2002) 119(2), 239-49.
7	TRA2A	Transformer-2 protein homolog alpha contributes to contributs to heart development and diseases.	Gao C. et al, Circ J. (2014) 78(5),1038-47.
8	VAMP4	Vesicle-associated membrane protein-4 regulate cardiac development modulation in its gene expression is related to risk factors for cardiovascular disease.	Foley DL. et al, Pharm genom J. (2014) 14(5), 446-51.
9	INPP4A	Phosphorylated derivatives of phosphatidylinositol, collectively referred to as phosphoinositides play important role for phosphoinositide metabolism in the aetiology of diseases such as myopathy and inflammation	Asanuma A. et al, Nat. . (2010) 465, 497–501
10	MAGI3	MAGI3 is a novel membrane associated guanylate kinase scaffolding protein of the intercalated discs in the heart	Jensen MK. et al, Circ Cardiovasc Genet. (2011) 4(5), 549-56
11	PLA2G12b	phospholipase A2, group XIIB levels are reported to have promiment role in cardiac development	Aleksandra A. et al, PLosOne. (2012) 7 (8), 1-13
12	PLK1	Polo-like kinase 1 (plk1) is an essential component of cardiomyocyte proliferation during heart regeneration.	Jopling C. et al, Nature (2010) 464(7288), 606-619.
13	PIK3C2G	Phosphoinositide 3-kinase-C2-gamma plays roles in signaling pathways involved in cell proliferation, cell survival etc.This gene may play a role in several diseases, including type II diabetes, myogenesis and myocardial infarction.	Shia WC. et al, BMC Genomics. (2011) 12 , 2160-2175.
14	IL-4	Cytokines IL-4 upregulated levels are implicated in cardiac fibrosis and hypertension	Kanellakis P. et al, Cardiovasc Res. (2012) 95(1),77-85.
15	PFKFB2	the isoforms of this bifunctional enzyme are encoded by four genes (PFKFB1–4) that are characterized by different tissue expression patterns, their kinase to phosphatase activity ratios, and their responses to protein kinases. This isoform is essential in the regulation of glycolysis in the heart.	Novellasdemunt L. et al, J Biol Chem. (2013) 288(15), 10640-10651.
