# Supplementary material for: Comparative Characterization of Cardiac Development Specific microRNAs: Fetal Regulators for Future
Source: PLoS One. 2015 Oct 14;10(10):e0139359. doi: 10.1371/journal.pone.0139359 (PMC4605649; doi:10.1371/journal.pone.0139359)
Supplement: S7 Table — (XLS) [file pone.0139359.s011.xls]

## Sheet: CHL4-KEGG
KEGG ID	KEGG PATHWAY ID	PATHWAY NAME	ENRICHMENT	P-VALUE	NO. Of TARGETS	GENES
1120	hsa00564	Glycerophospholipid metabolism	0.82	1	3	ACP2 FAH METTL6
130	hsa00010	Glycolysis/Gluconeogenesis	4.44	0.22	1	COQ2
130	hsa00071	Fatty acid degradation	4.44	0.22	1	COQ2
130	hsa00071	Fatty acid metabolism	4.44	0.22	1	COQ2
130	hsa00350	Tyrosine metabolism	4.44	0.22	1	COQ2
130	hsa00830	Retinol metabolism	4.44	0.22	1	COQ2
130	hsa00982	Drug metabolism cytochrome P450	4.44	0.22	1	COQ2
140	hsa04080	Neuroactive ligand receptor interaction	1.35	0.53	1	AKR1D1
230	hsa00010	Glycolysis/Gluconeogenesis	0.8	1	3	ENPP1 PDE1C PDE6C
230	hsa00030	Pentose phosphate pathway	0.8	1	3	ENPP1 PDE1C PDE6C
3013	hsa05322	Systemic lupus erythematosus	0.28	0.27	1	EIF2B5
3040	hsa05143	African trypanosomiasis	0.33	0.37	1	TRA2A
3040	hsa05144	Malaria	0.33	0.37	1	TRA2A
3420	hsa00020	Citrate cycle(TCA cycle)	1.04	1	1	XPC
4012	hsa04614	Renin-angiotensin system	0.43	0.73	1	MAP2K2
4141	hsa00970	Aminoacyl-tRNA biosynthesis	0.48	0.44	2	SAR1B SEC31B
4142	hsa04080	Neuroactive ligand receptor interaction	1.02	0.77	3	AP1G1 AP3M2 SLC11A1
4142	hsa04614	Renin-angiotensin system	1.02	0.77	3	AP1G1 AP3M2 SLC11A1
4144	hsa00270	Cysteine and methionine metabolism	0.59	0.49	3	IL2RG PIP5K1C SH3KBP1
4210	hsa04621	NOD-like receptor signaling pathway	0.47	0.72	1	CHUK
4512	hsa00190	Oxidative phosphorylation	0.45	0.73	1	TNR
4512	hsa04260	Cardiac muscle contraction	0.45	0.73	1	TNR
4512	hsa04932	Nonalcoholic fatty liver disease (NAFLD)	0.45	0.73	1	TNR
4512	hsa05010	Alzheimer's disease	0.45	0.73	1	TNR
4512	hsa05012	Parkinson's disease	0.45	0.73	1	TNR
4512	hsa05016	Huntington's disease	0.45	0.73	1	TNR
4514	hsa00190	Oxidative phosphorylation	0.35	0.53	1	ICOSLG
4514	hsa04260	Cardiac muscle contraction	0.35	0.53	1	ICOSLG
4514	hsa04932	Nonalcoholic fatty liver disease (NAFLD)	0.35	0.53	1	ICOSLG
4514	hsa05010	Alzheimer's disease	0.35	0.53	1	ICOSLG
4514	hsa05012	Parkinson's disease	0.35	0.53	1	ICOSLG
4514	hsa05016	Huntington's disease	0.35	0.53	1	ICOSLG
4540	hsa00190	Oxidative phosphorylation	1.37	0.49	3	GNAI1 MAP2K2 TJP1
4540	hsa05012	Parkinson's disease	1.37	0.49	3	GNAI1 MAP2K2 TJP1
4620	hsa04530	Tight junction	1.28	0.51	3	CHUK MAP2K2 TAB1
4621	hsa04530	Tight junction	2.52	0.13	3	CHUK PSTPIP1 TAB1
4622	hsa04530	Tight junction	0.74	1	1	CHUK
4914	hsa04010	MAPK signaling pathway	0.89	1	2	GNAI1 PLK1
4914	hsa04144	Endocytosis	0.89	1	2	GNAI1 PLK1
4914	hsa04210	Apoptosis	0.89	1	2	GNAI1 PLK1
4914	hsa04750	Inflammatory mediator regulation of TRP channels	0.89	1	2	GNAI1 PLK1
4914	hsa05202	Transcriptional misregulation in cancer	0.89	1	2	GNAI1 PLK1
4914	hsa05216	Thyroid cancer	0.89	1	2	GNAI1 PLK1
51	hsa00071	Fatty acid degradation	1.29	0.55	1	PFKFB2
51	hsa00071	Fatty acid metabolism	1.29	0.55	1	PFKFB2
51	hsa03320	PPAR signaling pathway	1.29	0.55	1	PFKFB2
51	hsa04146	Peroxisome	1.29	0.55	1	PFKFB2
534	hsa00190	Oxidative phosphorylation	1.48	0.5	1	XYLT1
534	hsa04145	Phagosome	1.48	0.5	1	XYLT1
534	hsa04966	Collecting duct acid secretion	1.48	0.5	1	XYLT1
534	hsa05110	Vibrio cholerae infection	1.48	0.5	1	XYLT1
534	hsa05120	Epithelial cell signaling in Helicobacter pylori infection	1.48	0.5	1	XYLT1
534	hsa05323	Rheumatoid arthritis	1.48	0.5	1	XYLT1
760	hsa04964	Proximal tubule bicarbonate reclamation	1.73	0.45	1	ENPP1
760	hsa04966	Collecting duct acid secretion	1.73	0.45	1	ENPP1
760	hsa04972	Pancreatic secretion	1.73	0.45	1	ENPP1
760	hsa04976	Bile secretion	1.73	0.45	1	ENPP1
