# Supplementary material for: Comparative Characterization of Cardiac Development Specific microRNAs: Fetal Regulators for Future
Source: PLoS One. 2015 Oct 14;10(10):e0139359. doi: 10.1371/journal.pone.0139359 (PMC4605649; doi:10.1371/journal.pone.0139359)
Supplement: S8 Table — (XLS) [file pone.0139359.s012.xls]

## Sheet: Comparative Study
Name of the study	Reference	List of miRNAs indentified with context	% Match with CHL1	% Match with CHL2	% Match with CHL3	% Match with CHL4	% Match with CHL5	% Match with CHL6
"A microRNA catalog of the developing chicken embryo identified by a deep sequencing approach"	Evgeny A. Glazov et. al (2008)	Changes in miRNAs expressional levels in three developmental stages of chicken embryo: (Pool of miRNAs involved in entire development-not cardiac specific) miRNA-10, miRNA-100, miRNA-146, miRNA-155, miRNA-196, miRNA_301, miRNA-302, miRNA-9, miRNA-99, miRNA-19	0.315	0.6842	0.4736	0.6315	0.7368	0.315
"Role of microRNAs in cardiac hypertrophy, myocardial fibrosis and heart failure"	De-li Dong et. al (2011)	Heart Failure: miRNA-100, miRNA-181, miRNA-133, miRNA-208, miRNA-199, miRNA-1, miRNA-214, miRNA-29, miRNA-342, miRNA-7, miRNA-125, miRNA-378, miRNA-21, miRNA- 129, miRNA-212 Cardiac Fibrosis: miRNA-29, miRNA-21, miRNA-214, miRNA-223, miRNA-133, miRNA-30, miRNA-590	0.2222	0.4444	0.3333	0.4444	0.4444	0.2777
"A Deep Sequencing Approach to Uncover the miRNOME in the Human Heart"	Stefanos Leptidis et. al (2013)	Delayed Cardiomyopathy : modulated expression of let-7, miRNA-125, miRNA-133, miRNA-143, miRNA-145, miRNA-190, miRNA-193,miRNA 197, miRNA-1975, miRNA-1978, miRNA-199, miRNA-21, miRNA-22, miRNA-23, miRNA-30, miRNA-331, miRNA-342, miRNA-361, miRNA-365,miRNA-455, miRNA-574, miRNA-27, miRNA-499 Hyper Cardiomyopathy: miRNA-1, miRNA-125, miRNA-133, miRNA-143, miRNA-193, miRNA-197, miRNA-1978, miRNA-23,…	0.25	0.375	0.2291	0.3333	0.3958	0.2916
